# Supplementary material for: Evolution of the Plasma and Tissue Kallikreins, and Their Alternative Splicing Isoforms
Source: PLoS One. 2013 Jul 10;8(7):e68074. doi: 10.1371/journal.pone.0068074 (PMC3707919; doi:10.1371/journal.pone.0068074)
Supplement: Table S1 — Accession numbers of all sequences used in this study. Refseq and ENSEMBL accession numbers are given for all annotated protein-coding transcripts of the sequences mentioned in the text. The gene name column lists the abbreviations used in the phylogenetic table and the multiple alignments. Transcript and exon supporting evidence from ENSEMBL is indicated, where available. For all human kallikrein sequences, column M lists the presence (Y) or absence (N) of the important residues of the catalytic triad [18], highlighted in Figure 2: H - His41, D - Asp96, S - Ser189 (trypsin numbering). (XLS) [file pone.0068074.s005.xls]

## Sheet: Sheet1
	Gene name	Refseq Transcript	ENSEMBL Transcript	Refseq Protein	ENSEMBL Protein	Length (aa)	CCDS (only for human/mouse)	Transcript supporting evidence	Exon supporting evidence (Ensembl)	Exon supporting evidence (Havana)	Included in Pavlopoulou2010	Predicted Functional (H41/D96/S189)		NCBI Variant Description
Homo sapiens	HsKLKB1	NM_000892.3	ENST00000264690	NP_000883.2	ENSP00000264690	638	CCDS34120	Y	Y	Y	N (Chromosome 4)	Y/Y/Y
human	HsKLKB1a	-	ENST00000428196	-	ENSP00000428196	148	-	N	Y	Y	N	N/N/N
	HsKLKB1b	-	ENST00000414291	-	ENSP00000392231	107	-	N	Y	Y	N	N/N/N
	HsKLKB1c	-	ENST00000446598	-	ENSP00000415563	141	-	N	Y	Y	N	N/N/N
	HsKLKB1d	-	ENST00000513864	-	ENSP00000424469	552	-	N	Y	Y	N	Y/Y/N
	HsKLKB1e	-	ENST00000511608	-	ENSP00000426629	686	-	N	Y	Y	N	Y/Y/Y
	HsKLKB1f	-	ENST00000418715	-	ENSP00000397470	514	-	Y	Y	Y	N	Y/Y/N
cluster on Chromosome 19	HsKLK1	NM_002257.2	ENST00000301420	NP_002248.1	ENSP00000301420	262	CCDS12804	Y	Y	Y	Y	Y/Y/Y	classical 5 exons (NCBI Gene)
	HsKLK1a	-	ENST00000448701	-	ENSP00000400994	160	-	Y	Y	N	N	Y?/Y/Y		non-coding exon4, exon5, and part of exon3 (Ensembl)
	HsKLK2	NM_005551.4	ENST00000325321	NP_005542.1	ENSP00000313581	261	CCDS12808	Y	Y	N	Y	Y/Y/Y	classical 5 exons (NCBI Gene)	Transcript Variant: This variant (1) encodes the longest isoform (1).
	HsKLK2a	NM_001002231.2	ENST00000358049	NP_001002231.1	ENSP00000350748	223	CCDS42597	Y	Y	N	N	Y/Y/N?	longer exon4, shorter exon5 (NCBI Gene)	Transcript Variant: This variant (2) uses an alternate splice site in the 3' coding region, which results in a frameshift, compared to variant 1. It encodes isoform 2, which has a shorter and distinct C-terminus, compared to isoform 1.
	HsKLK2b	NM_001256080.1	ENST00000391810	NP_001243009.1	ENSP00000375686	159	-	Y	Y	N	N	N/Y/Y	missing exon2, non-coding exon1 and part of exon3 (NCBI Gene)	Transcript Variant: This variant (3) contains a distinct 5' UTR and lacks an in-frame portion of the 5' coding region, compared to variant 1. The resulting isoform (3) has a shorter N-terminus, compared to isoform 1.
	HsKLK3	NM_001648.2	ENST00000326003	NP_001639.1	ENSP00000314151	261	CCDS12807	Y	Y	N	Y	Y/Y/Y	classical 5 exons (NCBI Gene)	Transcript Variant: This variant (1) encodes the longest isoform (1) of this protein.
	HsKLK3a	-	ENST00000326052	-	ENSP00000314459	220	-	Y	Y	N	N	Y/N/Y		archived (no longer active in Ensembl release 69)
	HsKLK3b	NM_001030047.1	ENST00000360617	NP_001025218.1	ENSP00000353829	238	CCDS33083	Y	Y	N	N	Y/Y/N	different exon5 (NCBI Gene)	Transcript Variant: This variant (3) uses an alternate splice site at the end of a coding exon, that causes a frameshift. The resulting isoform (3) is shorter and has a distinct C-terminus compared to isoform 1.
	HsKLK3c	NM_001030048.1	ENST00000422986	NP_001025219.1	ENSP00000393628	218	CCDS46155	Y	Y	N	N	Y/Y/Y	shorter exon3 (NCBI Gene)	Transcript Variant: This variant (4) uses an alternate in-frame splice site at the end of a coding exon. The resulting isoform (4) has the same N- and C-termini but is shorter compared to isoform 1.
	HsKLK3d	NM_001030050.1	ENST00000435152	NP_001025221.1	ENSP00000401523	69	CCDS46156	Y	Y	N	N	Y/N/N	missing exon3, exon4, and exon5 (NCBI Gene)	Transcript Variant: This variant (6) differs in the 3' UTR and coding region compared to variant 1. The resulting isoform (6) is shorter and has a distinct C-terminus compared to isoform 1.
	HsKLK4	NM_004917.3	ENST00000324041	NP_004908.3	ENSP00000326159	254	CCDS12809	Y	Y	N	Y	Y/Y/Y	classical 5 exons (NCBI Gene)
	HsKLK4a	-	ENST00000431178	-	ENSP00000399448	110	-	Y	Y	N	N	Y/Y/N		non-coding exon1, missing exon2, exon5, and part of exon4 (Ensembl)
	HsKLK5	NM_012427.4; NM_001077491.1; NM_001077492.1	ENST00000336334; ENST00000391809	NP_036559.1; NP_001070959.1; NP_001070960.1	ENSP00000337733; ENSP00000375685	293	CCDS12810	Y	Y	N	Y	Y/Y/Y	classical 5 exons but extra 5'UTR exon (NCBI Gene) [different 5' non-coding exon between the three isoforms]	Transcript Variant: This variant (1) represents the longest transcript. All variants encode the same protein. Transcript Variant: This variant (2) differs in the 5' UTR compared to variant 1. All variants encode the same protein. Transcript Variant: This variant (3) differs in the 5' UTR compared to variant 1. All variants encode the same protein.
	HsKLK6	NM_002774.3; NM_001012964.1	ENST00000310157; ENST00000376851	NP_002765.1; NP_001012982.1	ENSP00000309148; ENSP00000366047	244	CCDS12811	Y	Y	N	Y	Y/Y/Y	classical 5 exons but extra 5'UTR exon (NCBI Gene) [different 5' non-coding exon between the two isoforms]	Transcript Variant: This variant (A), also called the classical form, is the most frequently occurring transcript. Variants A and B encode the same isoform (A). Transcript Variant: This variant (B), also called transcript variant 1, differs in the 5' UTR compared to variant A. Variants A and B encode the same isoform (A). Multiple transcriptional start sites exist for variant B.
	HsKLK6a	NM_001012965.1	ENST00000391808; ENST00000456750	NP_001012983.1	ENSP00000375684; ENSP00000409241	137	CCDS42599	Y	Y	N	N	N/N/Y	missing exon1, non-coding exon2 and part of exon3 (NCBI Gene)	Transcript Variant: This variant (C), also called splice variant 2, differs in the 5' UTR and has multiple coding region differences, compared to variant A. These differences result in predicted translation initiation at a downstream ATG. The resulting isoform (B) has a shorter N-terminus when it is compared to isoform A. This transcript is supported by multiple ESTs, but the predicted ORF has no…
	HsKLK6b	-	ENST00000376853	-	ENSP00000366049	120	-	Y	Y	N	N	Y/N/N		missing exon2 and exon3 (Ensembl)
	HsKLK6c	-	ENST00000424910	-	ENSP00000396012	40		Y	Y	N	N	N/N/N
	HsKLK7	NM_005046.3; NM_139277.2	ENST00000304045; ENST00000391807	NP_005037.1; NP_644806.1	ENSP00000304791; ENSP00000375683	253	CCDS12812	Y	Y	N	Y	Y/Y/Y	classical 5 exons but extra 5'UTR exon (NCBI Gene) [different 5' non-coding exon between the two isoforms]	Transcript Variant: This variant (1) represents the longest transcript and encodes the longer isoform (1). Variants 1 and 2 encode the same isoform. Transcript Variant: This variant (2) differs in the 5' UTR compared to variant 1. Variants 1 and 2 encode the same isoform (1).
	HsKLK7a	NM_001243126.1	-	NP_001230055.1	-	246	-	-	-	-	N	N/Y/Y	missing exon2, extra 5' coding exon (NCBI Gene)	Transcript Variant: This variant (4) uses an alternate upstream start codon, compared to variant 1, which is only present in the minor allele due to a single nucleotide polymorphism. The 5' CDS is in a different reading frame, but this variant lacks an exon in the coding region which results in a frameshift and in-frame 3' CDS, compared to variant 1. The encoded isoform (3) has a unique N-terminu…
	HsKLK7b	NM_001207053.1	-	NP_001193982.1	-	181	-	-	-	-	N	N/Y/Y	missing exon1, non-coding exon2 (NCBI Gene)	Transcript Variant: This variant (3) differs in the 5' UTR, lacks a portion of the 5' coding region and initiates translation at a downstream, in-frame start site, compared to variant 1. The encoded isoform (2) has a shorter N-terminus compared to isoform 1.
	HsKLK7c	-	ENST00000336317	-	ENSP00000337540	140	-	Y	Y	N	N	N/N/Y		missing coding exon4, non-coding exon5 and part of exon3 (Ensembl)
	HsKLK8	NM_144505.1	ENST00000391806	NP_653088.1	ENSP00000375682	305	CCDS42600	Y	Y	N	N	Y/Y/Y	classical 5 exons but extra 5'UTR exon (NCBI Gene)	Transcript Variant: This variant (2) uses an alternate in-frame splice site in the 5' coding region, compared to variant 1, resulting in a longer protein compared to isoform 1.
	HsKLK8a	NM_007196.2	ENST00000291726	NP_009127.1	ENSP00000291726	260	CCDS12813	Y	Y	N	Y	Y/Y/Y	shorter coding exon2 (NCBI Gene)	Transcript Variant: This variant (1) represents the longest transcript.
	HsKLK8b	NM_144506.1	ENST00000347619	NP_653089.1	ENSP00000341555	119	CCDS12814	Y	Y	N	N	N/N/Y	missing coding exon2 and exon3 (NCBI Gene)	Transcript Variant: This variant (3) lacks two in-frame exons in the coding region, compared to variant 1, resulting in a shorter protein compared to isoform 1.
	HsKLK8c	NM_144507.1	ENST00000320838	NP_653090.1	ENSP00000325072	32	CCDS12815	Y	Y	N	N	N/N/N	missing exon2, exon3, exon4, and part of exon5 (NCBI Gene)	Transcript Variant: This variant (4) lacks three exons in the coding region, compared to variant 1, resulting in a much shorter protein with a distinct C-terminus compared to isoform 1.
	HsKLK9	NM_012315.1	ENST00000250366; ENST00000376832	NP_036447.1	ENSP00000250366; ENSP00000366028	250	CCDS12816	Y	Y	N	Y	Y/Y/Y	classical 5 exons (NCBI Gene)	ENST00000376832 has two extra 5'UTR exons compared to ENST00000250366
	HsKLK9a	-	ENST00000544410	-	ENSP00000443289	61	-	Y	Y	N	N	N/N/N		non-coding exon1, exon2, and part of exon3, missing exon4 (Ensembl)
	HsKLK10	NM_002776.4; NM_145888.2; NM_001077500.1	ENST00000309958; ENST00000358789; ENST00000391805	NP_002767.2; NP_665895.1; NP_001070968.1	ENSP00000311746; ENSP00000351640; ENSP00000375681	276	CCDS12817	Y	Y	N	Y	Y/Y/Y	classical 5 exons but extra 5'UTR exon (NCBI Gene) [different 5' non-coding exon between the three isoforms]	Transcript Variant: This variant (1) represents the longest transcript. All transcript variants encode the same protein. Transcript Variant: This variant (2) differs in the 5' UTR compared to variant 1. All transcript variants encode the same protein. Transcript Variant: This variant (3) differs in the 5' UTR compared to variant 1. All transcript variants encode the same protein.
	HsKLK11	NM_144947.1	ENST00000319756	NP_659196.1	ENSP00000324414	282	CCDS12818	Y	Y	N	N	Y/Y/Y	6 coding exons, different exon1 and exon0 compared to the others (NCBI Gene)	Transcript Variant: This variant (2) encodes the longest isoform (2) which is preferentially expressed in prostate.
	HsKLK11a	NM_001167605.1	ENST00000391804	NP_001161077.1	ENSP00000375680	275	CCDS54297	Y	Y	N	N	Y/Y/Y	longer exon3 (NCBI Gene)	Transcript Variant: This variant (3) has multiple differences in the presence and absence of exons in the 5' UTR and coding region, compared to variant 2. The encoded isoform (3) has a shorter N-terminus and a downstream 25-amino-acid insertion, compared to isoform 2.
	HsKLK11b	NM_006853.2; NM_001136032.2	ENST00000319720; ENST00000453757	NP_006844.1; NP_001129504.1	ENSP00000324269; ENSP00000413958	250	CCDS12819	Y	Y	N	Y	Y/Y/Y	classical 5 exons but extra 5'UTR exon (NCBI Gene) [different 5' non-coding exon between the two isoforms]	Transcript Variant: This variant (1) uses an alternate in-frame exon in the 5' UTR and 5' coding region, compared to variant 2. The encoded isoform (1) has a shorter N-terminus than isoform 2, and is preferentially expressed in brain. Variants 1 and 4 encode the same protein. Transcript Variant: This variant (4) uses an alternate in-frame exon in the 5' UTR and 5' coding region, compared to varia…
	HsKLK12	NM_019598.2	ENST00000250351; OTTHUMT00000398364	NP_062544.1	ENSP00000250351; OTTHUMP00000238046	254	CCDS12820	Y	Y	Y	Y	Y/Y/Y	6 coding exons, 7 total… (NCBI Gene)	Transcript Variant: This variant (1) encodes the longest isoform of this protein.
	HsKLK12a	NM_145894.1	ENST00000319590; ENST00000525263; OTTHUMT00000386288	NP_665901.1	ENSP00000324181; ENSP00000436458; OTTHUMP00000231022	248	CCDS12821	Y	Y	Y	N	Y/Y/Y	missing coding exon6, different/longer exon5 (NCBI Gene)	Transcript Variant: This variant (2) uses alternate splice sites in the 3' coding region, as compared to variant 1. Isoform 2 has a distinct C-terminus compared to isoform 1.
	HsKLK12b	-	ENST00000250352	-	ENSP00000250352	144	-	Y	Y	Y	N	N/N/Y		missing coding exon5 and exon6 (Ensembl)
	HsKLK12c	NM_145895.1	ENST00000529888; OTTHUMT00000386292	NP_665902.1	ENSP00000434036; OTTHUMP00000231025	111	CCDS54298	Y	Y	Y	N	Y/N/N	missing coding exon3, exon6 and part of exon5 (NCBI Gene)	Transcript Variant: This variant (3) lacks an exon in the coding region and uses alternate splice sites in the 3' coding region, compared to variant 1. Isoform 3 has a shorter and distinct C-terminus compared to isoform 1.
	HsKLK13	NM_015596.1	ENST00000156476	NP_056411.1	ENSP00000156476	277	CCDS12822	Y	Y	N	Y	Y/Y/Y	classical 5 exons (NCBI Gene)
	HsKLK13a	-	ENST00000335422	-	ENSP00000334079	125	-	Y	Y	N	N	N/N/Y		missing exon3 and exon4 (Ensembl)
	HsKLK13b	-	ENST00000376799	-	ENSP00000365995	98	-	Y	Y	N	N	N/N/N		non-coding exon1 and exon2, missing parts of exon3 and exon5 (Ensembl)
	HsKLK13c	-	ENST00000441527	-	ENSP00000392640	93	-	Y	Y	N	N	N/N/N		non-coding exon1, exon2, exon3, exon4, extra exon between classical exons4-5 (Ensembl)
	HsKLK14	NM_022046.4	ENST00000156499; ENST00000391802; ENST00000476305; OTTHUMT00000289774; OTTHUMT00000289775	NP_071329.2	ENSP00000156499; ENSP00000375678; ENSP00000433834; OTTHUMP00000184888; OTTHUMP00000184889	276	CCDS12823	Y	Y	Y	Y	Y/Y/Y	6 coding exons, 7 total… (NCBI Gene)
	HsKLK15	NM_017509.2	ENST00000326856	NP_059979.2	ENSP00000314783	256	CCDS12805	Y	Y	N	Y	Y/Y/Y	classical 5 exons (NCBI Gene)	Transcript Variant: This variant (4) is the longest transcript and encodes the longest isoform (4), also known as the classical form.
	HsKLK15a	NM_138564.1	ENST00000416184	NP_612631.1	ENSP00000415136	171	CCDS46154	Y	Y	N	N	Y/Y/Y	missing exon4 and part of exon3 (NCBI Gene)	Transcript Variant: This variant (3) uses an alternate splice site on an internal exon and lacks an alternate exon, compared to variant 4. The missing internal segment results in an encoded isoform (3) that lacks an internal region, but shares the same N- and C-termini, compared to isoform 4.
	HsKLK15b	-	ENST00000544946	-	ENSP00000446432	162	-	Y	Y	N	N	Y/Y/N		archived (no longer active in Ensembl release 69)
	HsKLK15c	NM_138563.1	ENST00000301421	NP_612630.1	ENSP00000301421	161	CCDS12806	Y	Y	N	N	Y/Y/N	missing exon4 and part of exon5 (NCBI Gene)	Transcript Variant: This variant (2) lacks an internal exon, compared to variant 4. An in-frame stop codon just beyond this alternate junction results in an encoded isoform (2) that is truncated at the C-terminus, relative to isoform 4.
Mus musculus (mouse)	MmKLKb1	NM_008455.2	ENSMUST00000026907; ENSMUST00000116473; OTTMUST00000082939; OTTMUST00000082942	NP_032481.2	ENSMUSP00000026907; ENSMUSP00000112174; OTTMUSP00000044498; OTTMUSP00000044501	638	CCDS22275.1	Y	-	-	N (Chromosome 8)
cluster on Chromosome 7	MmKLK1	NM_010639.7	ENSMUST00000075162	NP_034769.4	ENSMUSP00000074659	261	CCDS21202.1	Y	-	-	Y
	MmKLK2-ps	AY152430.1									Y (pseudogene)
	MmKLK1b1	NM_010645.2	ENSMUST00000078835	NP_034775.1	ENSMUSP00000077879	261	CCDS21190	Y	-	-	Y
	MmKLK1b3	NM_008693.1; NM_008693.2	ENSMUST00000085450; OTTMUST00000067411	NP_032719.1	ENSMUSP00000082577; OTTMUSP00000033916	261	CCDS21199.1	Y	-	-	Y
	MmKLK1b4	NM_010915.3	ENSMUST00000077354; OTTMUST00000067412	NP_035045.2	ENSMUSP00000076576; OTTMUSP00000033917	256	CCDS21200.1	Y	-	-	Y
	MmKLK1b5	NM_008456.3	ENSMUST00000074359; OTTMUST00000067416	NP_032482.1	ENSMUSP00000073964; OTTMUSP00000033921	261	CCDS21201.1	Y	-	-	Y
	MmKLK1b8	NM_008457.2	ENSMUST00000072204; OTTMUST00000067344	NP_032483.1	ENSMUSP00000072063; OTTMUSP00000033868	261	CCDS21189.1	Y	-	-	Y
	MmKLK1b9	NM_010116.1	ENSMUST00000081399; OTTMUST00000067358	NP_034246.1	ENSMUSP00000080133; OTTMUSP00000033878	261	CCDS21191.1	Y	-	-	Y
MmKLK1b11	MmKl1b11	NM_010640.1	ENSMUST00000007156; OTTMUST00000067360	NP_034770.1	ENSMUSP00000007156; OTTMUSP00000033879	261	CCDS21192.1	Y	-	-	Y
MmKLK1b16	MmKl1b16	NM_008454.2	ENSMUST00000005933; OTTMUST00000067394	NP_032480.1	ENSMUSP00000005933; OTTMUSP00000033903	261	CCDS21197.1	Y	-	-	Y
MmKLK1b21	MmKl1b21	NM_010642.2	ENSMUST00000085455	NP_034772.1	ENSMUSP00000082582	261	CCDS21195.1	Y	-	-	Y
MmKLK1b22	MmKl1b22	NM_010114.1	ENSMUST00000077528; OTTMUST00000067365	NP_034244.1	ENSMUSP00000076733; OTTMUSP00000033884	259	CCDS21196.1	Y	-	-	Y
MmKLK1b24	MmKl1b24	NM_010643.1	ENSMUST00000073713; OTTMUST00000067395	NP_034773.1	ENSMUSP00000073392; OTTMUSP00000033904	263	CCDS21198.1	Y	-	-	Y
MmKLK1b26	MmKl1b26	NM_010644.2	ENSMUST00000048945	NP_034774.1	ENSMUSP00000047488	261	CCDS39938	Y	-	-	Y
"	Mm1b26a	NM_010115.5	-	NP_034245.2	-	261	-	-	-	-	N (Egfbp2 epidermal growth factor binding protein type B)	updated to equal NP_034774.1 (?)
"	Mm1b26b	-	ENSMUST00000076835	-	ENSMUSP00000076110	125	-	Y	-	-	N
MmKLK1b27	MmKl1b27	NM_020268.3	ENSMUST00000079859; OTTMUST00000067361	NP_064664.1	ENSMUSP00000078786; OTTMUSP00000033880	263	CCDS21194.1	Y	-	-	Y
	MmKLK4	NM_019928.1	ENSMUST00000007161	NP_064312.1	ENSMUSP00000007161	255	CCDS21186.1	Y	-	-	Y
	MmKLK5	NM_026806.2	ENSMUST00000048444; OTTMUST00000067318	NP_081082.1	ENSMUSP00000049339; OTTMUSP00000033847	293	CCDS21185.1	Y	-	-	Y
	MmKLK6	NM_001164696.1; NM_001164697.1; NM_001164698.1; NM_011177.2	ENSMUST00000107968; ENSMUST00000171295	NP_001158168.1; NP_001158169.1; NP_001158170.1; NP_035307.2	ENSMUSP00000103602; ENSMUSP00000129699	253	CCDS21184.2	Y	-	-	N
	MmKLK6a	-	ENSMUST00000107966; ENSMUST00000107967	-	ENSMUSP00000103600; ENSMUSP00000103601	246	-	Y	-	-	Y (1/2)
	MmKLK7	NM_011872.2	ENSMUST00000032955	NP_036002.1	ENSMUSP00000032955	249	CCDS21183.1	Y	-	-	Y
	MmKLK8	NM_008940.2	ENSMUST00000085461	NP_032966.1	ENSMUSP00000082588	260	CCDS21182.1	Y	-	-	Y
	MmKLK9	NM_028660.3	ENSMUST00000005891	NP_082936.2	ENSMUSP00000005891	251	CCDS39937.1	Y	-	-	Y
	MmKLK10	NM_133712.2	ENSMUST00000014058	NP_598473.1	ENSMUSP00000014058	278	CCDS39936.1	Y	-	-	Y
	MmKLK11	NM_001177373.1	ENSMUST00000080211	NP_001170844.1	ENSMUSP00000079101	276	CCDS52227.1	Y	-	-	Y		6 coding exons
	MmKLK11a	NM_019974.2	ENSMUST00000107969; ENSMUST00000171458	NP_064358.1	ENSMUSP00000103603; ENSMUSP00000132721	249	CCDS39935.1	Y	-	-	N		missing exon1, shorter exon2
	MmKLK11b	-	ENSMUST00000170313	-	ENSMUSP00000125985	217	-	Y	-	-	N
	MmKLK12	NM_027097.1	ENSMUST00000014063; ENSMUST00000107970; OTTMUST00000053935	NP_081373.1	ENSMUSP00000014063; ENSMUSP00000103604; OTTMUSP00000025680	247	CCDS52226.1	Y	-	-	Y (1/2)
	MmKLK13	NM_001039042.2	ENSMUST00000066834	NP_001034131.2	ENSMUSP00000065308	276	CCDS39933.1	Y	-	-	Y
	MmKLK14	NM_174866.1; NM_174866.2	ENSMUST00000056329; OTTMUST00000067311	NP_777355.1	ENSMUSP00000056935; OTTMUSP00000033840	250	CCDS21180.1	Y	-	-	Y
	MmKLK15	NM_174865.1	ENSMUST00000068625; OTTMUST00000067343	NP_777354.1	ENSMUSP00000066969; OTTMUSP00000033867	254	CCDS21187.1	Y	-	-	Y
Bos taurus (cattle)	BtKLKB1	NM_001046352.1	ENSBTAT00000012503	NP_001039817	ENSBTAP00000012503	636	-	Y	Y	-	N (Chromosome 4)
cluster on Chromosome 18 (Chromosome 8 in Pavlopoulou 2010 Figure 4 - beats me why…)	BtKLK1	NM_001008416.1	ENSBTAT00000024677	NP_001008416	ENSBTAP00000024677	261	-	Y	Y	-	Y
	BtKLK4	NM_001205621.1	ENSBTAT00000027207	NP_001192550	ENSBTAP00000027207	255	-	Y	Y	-	Y
	BtKLK5	NM_001206280.1	ENSBTAT00000027772	NP_001193209	ENSBTAP00000027772	293	-	Y	Y	-	Y
	BtKLK6	NM_001101140.1	ENSBTAT00000020121	NP_001094610	ENSBTAP00000020121	246	-	Y	Y	-	Y
	BtKLK7	NM_001075256.1	ENSBTAT00000020123	NP_001068724	ENSBTAP00000020123	251	-	Y	Y	-	Y
	BtKLK8	NM_001193189.1	ENSBTAT00000020127	NP_001180118	ENSBTAP00000020127	259	-	Y	Y	-	Y
	BtKLK9	NM_001205984.1	ENSBTAT00000053012	NP_001192913	ENSBTAP00000050470	251	-	Y	Y	-	Y
	BtKLK10	NM_001075890.1	ENSBTAT00000031780	NP_001069358	ENSBTAP00000031726	280	-	Y	Y	-	Y
	BtKLK11	-	ENSBTAT00000002912	-	ENSBTAP00000002912	276	-	Y	Y	-	Y
	BtKLK11a	-	ENSBTAT00000063414	-	ENSBTAP00000055870	212	-	Y	Y	-	N
	BtKLK12	NM_001193190.1	ENSBTAT00000002923	NP_001180119	ENSBTAP00000002923	248	-	Y	Y	-	Y
	BtKLK13	-	ENSBTAT00000012346	-	ENSBTAP00000012346	280	-	Y	Y	-	Y
	BtKLK14	-	ENSBTAT00000016644	-	ENSBTAP00000016644	259	-	Y	Y	-	Y
	BtKLK15	NM_001205495.1	ENSBTAT00000024680	NP_001192424	ENSBTAP00000024680	256	-	Y	Y	-	Y
Monodelphis domestica (opossum)	MdKLKB1/1a	XM_001368292.1	ENSMODT00000006250	XP_001368329	ENSMODP00000006121	625 (633 in Ensembl)	-	Y (the transcipt and exon supporting evidence in opossum is based on mouse proteins… bizarre)	Y	-	N
cluster on Chromosome 4 (as shown in Pavlopoulou 2010 Figure 4)	MdKLK5/5a	XM_001366943.1	ENSMODT00000008213	XP_001366980	ENSMODP00000008050	294 (291 in Ensembl)	-	Y	Y	-	Y
	MdKLK7/7a	XM_001366745.1	ENSMODT00000008226	XP_001366782	ENSMODP00000008063	282 (227 in Ensembl)	-	Y	Y	-	Y
	MdKLK9/9a	XM_001366370.2	ENSMODT00000008237	XP_001366407.2	ENSMODP00000008073	468 (250 in Ensembl)	-	Y	Y	-	Y
	MdKLK10	pseudogene (also there's a KLK14 pseudogene and a withdrawn KLK8 record)	-	-	-	-	-	-	-	-	(Chromosome 8)
cluster on Chromosome 4 (as shown in Pavlopoulou 2010 Figure 4)	MdKLK11/11a	XM_001366311.2	ENSMODT00000008275	XP_001366348	ENSMODP00000008111	569 (253 in Ensembl)	-	Y	Y	-	Y
	MdKLK11b	-	ENSMODT00000032262	-	ENSMODP00000030692	281	-	Y	Y	-	N
	MdKLK11c	-	ENSMODT00000008277	-	ENSMODP00000008113	239	-	Y	Y	-	N
	MdKLK12	XM_001366251.2	-	XP_001366288	-	116	-	-	-	-	N
cluster on Chromosome 4 (slightly different to what is shown in Pavlopoulou 2010 Figure 4)	MdKLK13/13a	XM_001378244.1	ENSMODT00000026497	XP_001378281	ENSMODP00000026032	263	-	Y	Y	-	Y
	MdKLK13b	-	ENSMODT00000033317	-	ENSMODP00000031743	254	-	Y	Y	-	N
	MdKLK14	-	ENSMODT00000026499	-	ENSMODP00000026034	259	-	Y	Y	-	N
	MdKLK14a/14b	XM_001378258.2	ENSMODT00000026498	XP_001378295	ENSMODP00000026033	251 (248 in Ensembl)	-	Y	Y	-	Y
cluster on Chromosome 4 (as shown in Pavlopoulou 2010 Figure 4)	MdKLK15/15a	XM_001366991.1	ENSMODT00000008182	XP_001367028	ENSMODP00000008019	256 (255 in Ensembl)	-	Y	Y	-	Y
	MdKLK15b	-	ENSMODT00000008188	-	ENSMODP00000008025	251	-	Y	Y	-	N
	MdKLK15c	-	ENSMODT00000008232	-	ENSMODP00000008069	231	-	Y	Y	-	N
	MdKLK15d	-	ENSMODT00000032266	-	ENSMODP00000030696	230	-	Y	Y	-	N
	MdKLK15e	-	ENSMODT00000008179	-	ENSMODP00000008016	229	-	Y	Y	-	N
Canis familiaris (dog)	CfKLKB1/1a	NM_001242717.1	ENSCAFT00000011815	NP_001229646	ENSCAFP00000010953	636 (647 in Ensembl)	-	Y	Y	-	N (Chromosome 16)
cluster on Chromosome 1 (Chromosome 7 in Pavlopoulou 2010 Figure 4 - beats me why…)	CfKLK1/1a	NM_001003262.1	ENSCAFT00000004663	NP_001003262	ENSCAFP00000004315	261 (263 in Ensembl)	-	Y	Y	-	Y
	CfKLK1b	-	ENSCAFT00000023756	-	ENSCAFP00000022049	262	-	Y	Y	-	N
	CfKLK1c	-	ENSCAFT00000004664	-	ENSCAFP00000004316	259	-	Y	Y	-	N
	CfKLK1d	-	ENSCAFT00000037548	-	ENSCAFP00000033082	245	-	Y	Y	-	N
	CfKLK2	-	ENSCAFT00000037751	-	ENSCAFP00000033340	307	-	Y	Y	-	Y
	CfKLK2a	-	ENSCAFT00000004655	-	ENSCAFP00000004309	270	-	Y	Y	-	N
	CfKLK2b	NM_001003284.1	-	NP_001003284	-	260	-	-	-	-	N (arginine esterase)
	CfKLK2c	XM_849505.1	-	XP_854598 record removed	-	233	-	-	-	-	N
	CfKLK4/4a	NM_001197169.1	ENSCAFT00000004649	NP_001184098	ENSCAFP00000004303	254 (259 in Ensembl)	-	Y	Y	-	Y
	CfKLK5	NM_001197167.1	ENSCAFT00000004639	NP_001184096	ENSCAFP00000004293	294	-	Y	Y	-	Y
	CfKLK6	NM_001197166.1	ENSCAFT00000037805	NP_001184095	ENSCAFP00000033419	246 (244 in Ensembl)	-	Y	Y	-	Y
	CfKLK6a	-	ENSCAFT00000004634	-	ENSCAFP00000004288	244	-	Y	Y	-	N
	CfKLK7	NM_001197165.1	ENSCAFT00000004633	NP_001184094	ENSCAFP00000004287	257	-	Y	Y	-	Y (KLK9 in Ensembl)
	CfKLK8/8a	NM_001197162	ENSCAFT00000004630	NP_001184091	ENSCAFP00000004284	259	-	Y	Y	-	Y (KLK9 in Ensembl)
	CfKLK8a	NM_001197163.1	points to KLK9 in Ensembl…	NP_001184092	points to KLK9 in Ensembl…	190	-	-	-	-	N
	CfKLK9	-	ENSCAFT00000037847	-	ENSCAFP00000033474	832	-	Y	Y	-	N
	CfKLK9a	NM_001171773.2	ENSCAFT00000004624	NP_001165244	ENSCAFP00000004278	251	-	Y	Y	-	Y
	CfKLK9b	-	ENSCAFT00000037845	-	ENSCAFP00000033471	119	-	Y	Y	-	N
	CfKLK10	-	ENSCAFT00000004619	-	ENSCAFP00000004273	856	-	Y	Y	-	Y
	CfKLK10a	NM_001197158.1	-	NP_001184087	-	278 (251 in Ensembl)	-	Y	Y	-	N (KLK9 in Ensembl)
	CfKLK11/11a	XM_533604.2	ENSCAFT00000004612	XP_533604	ENSCAFP00000004266	275 (282 in Ensembl)	-	Y	Y	-	Y (KLK10 in Ensembl)
	CfKLK12/12a	XM_849479.1	ENSCAFT00000004611	XP_854572	ENSCAFP00000004265	264 (248 in Ensembl)	-	Y	Y	-	Y (KLK10 in Ensembl)
	CfKLK13	XM_541465.2 record removed	ENSCAFT00000004610	XP_541465 record removed	ENSCAFP00000004264	278 (281 in Ensembl)	-	Y	Y	-	Y
	CfKLK13a	XM_003638808.1	-	XP_003638856	-	278	-	-	-	-	N
	CfKLK13b	-	ENSCAFT00000037963	-	ENSCAFP00000033616	125	-	Y	Y	-	N
	CfKLK14	-	ENSCAFT00000037970	-	ENSCAFP00000033624	252	-	Y	Y	-	Y
	CfKLK14a	NM_001165879.1	ENSCAFT00000004608	NP_001159351	ENSCAFP00000004262	251	-	Y	Y	-	N
	CfKLK14b	-	ENSCAFT00000037973	-	ENSCAFP00000033627	251	-	Y	Y	-	N
	CfKLK14c	-	ENSCAFT00000037974	-	ENSCAFP00000033628	250	-	Y	Y	-	N
	CfKLK14d	-	ENSCAFT00000037971	-	ENSCAFP00000033625	249	-	Y	Y	-	N
	CfKLK15	-	ENSCAFT00000004661	-	ENSCAFP00000004313	279	-	Y	Y	-	Y
	CfKLK15a	-	ENSCAFT00000023764	-	ENSCAFP00000022057	265	-	Y	Y	-	N
	CfKLK15b	XM_537938.2	ENSCAFT00000037676	XP_537938	ENSCAFP00000033225	257	-	Y	Y	-	N
	CfKLK15c	-	ENSCAFT00000037669	-	ENSCAFP00000033218	254	-	Y	Y	-	N
	CfKLK15d	-	ENSCAFT00000037662	-	ENSCAFP00000033210	253	-	Y	Y	-	N
	CfKLK15e	-	ENSCAFT00000037659	-	ENSCAFP00000033205	241	-	Y	Y	-	N
	CfKLK15f	-	ENSCAFT00000037687	-	ENSCAFP00000033245	194	-	Y	Y	-	N
	CfKLK15g	XM_003432717.1	-	XP_003432765	-	172	-	-	-	-	N
Procavia capensis (hyrax)	PcKLKB1	-	ENSPCAT00000001670	-	ENSPCAP00000001571	634	-	Y	Y	-	N (Ensembl scaffold_24046: 3,481-25,552 reverse strand.)
KLK15+KLK1 adjacent genes on the same contig (nothing else to the left or right of these two)	PcKLK1	-	ENSPCAT00000009598	-	ENSPCAP00000008956	258	-	Y	Y	-	Y (Ensembl GeneScaffold_5618: 7,091-12,353 reverse strand.)
(nothing annotated on contig to the left or right)	PcKLK5	-	ENSPCAT00000004587	-	ENSPCAP00000004303	288	-	Y	Y	-	Y (Ensembl GeneScaffold_5619: 935-13,463 reverse strand.)
adjacent genes on the same contig (nothing else to the left or right of these six)	PcKLK7	-	ENSPCAT00000001231	-	ENSPCAP00000001154	178	-	Y	Y	-	Y (Ensembl GeneScaffold_5726: 12,925-16,349 reverse strand.)
	PcKLK8	-	ENSPCAT00000001277	-	ENSPCAP00000001200	303	-	Y	Y	-	Y (Ensembl GeneScaffold_5726: 26,525-32,394 reverse strand.)
	PcKLK9	-	ENSPCAT00000001302	-	ENSPCAP00000001223	206	-	Y	Y	-	Y (Ensembl GeneScaffold_5726: 35,143-43,951 reverse strand.)
	PcKLK10	-	ENSPCAT00000001359	-	ENSPCAP00000001276	274	-	Y	Y	-	Y (Ensembl GeneScaffold_5726: 48,792-52,931 reverse strand.)
	PcKLK11	-	ENSPCAT00000001406	-	ENSPCAP00000001322	279	-	Y	Y	-	Y (Ensembl GeneScaffold_5726: 55,794-60,373 reverse strand.)
	PcKLK12	-	ENSPCAT00000001430	-	ENSPCAP00000001345	152	-	Y	Y	-	Y (Ensembl GeneScaffold_5726: 64,664-68,553 reverse strand.)
(no trypsin-like proteins annotated on contig to the left or right)	PcKLK14	-	ENSPCAT00000005895	-	ENSPCAP00000005504	258	-	Y	Y	-	Y (Ensembl GeneScaffold_2899: 4,870-9,595 reverse strand.)
KLK15+KLK1 adjacent genes on the same contig (nothing else to the left or right of these two)	PcKLK15	-	ENSPCAT00000009618	-	ENSPCAP00000008975	206	-	Y	Y	-	Y (Ensembl GeneScaffold_5618: 18,170-24,261 reverse strand.)
Macropus eugenii (wallaby)	MeKLKB1	-	ENSMEUT00000005561	-	ENSMEUP00000005068	604	-	Y	Y	-	N (Ensembl GeneScaffold_7082: 12,538-41,128 forward strand.)
adjacent genes on the same contig (nothing else to the left or right of these two)	MeKLK5	-	ENSMEUT00000000378	-	ENSMEUP00000000346	263	-	Y	Y	-	Y (Ensembl GeneScaffold_7569: 3,043-5,735 reverse strand.)
	MeKLK6	-	ENSMEUT00000000386	-	ENSMEUP00000000353	229	-	Y	Y	-	Y (Ensembl GeneScaffold_7569: 10,231-13,181 reverse strand.)
(nothing annotated on contig to the left or right)	MeKLK8	-	ENSMEUT00000001252	-	ENSMEUP00000001148	239	-	Y	Y	-	Y (Ensembl GeneScaffold_3930: 385-18,366 reverse strand.)
adjacent genes on the same contig (nothing else to the left or right of these two)	MeKLK10	-	ENSMEUT00000014157	-	ENSMEUP00000012875	231	-	Y	Y	-	Y (Ensembl Scaffold50153: 11,511-13,806 forward strand.)
	MeKLK11	-	ENSMEUT00000014149	-	ENSMEUP00000012867	234	-	Y	Y	-	Y (Ensembl Scaffold50153: 2,433-5,838 forward strand.)
adjacent genes on the same contig (nothing else to the left or right of these two)	MeKLK12	-	ENSMEUT00000013072	-	ENSMEUP00000011884	185	-	Y	Y	-	N (Ensembl GeneScaffold_7570: 216-3,338 reverse strand.)
lots of X's… I named it KLK13 as that's the best human match as exon/transcript supporting evidence (ENSP00000156476)	MeKLK13	-	ENSMEUT00000013082	-	ENSMEUP00000011894	213	-	Y	Y	-	N (Ensembl GeneScaffold_7570: 14,994-18,087 reverse strand.)
(nothing annotated on contig to the left or right)	MeKLK14	-	ENSMEUT00000001971	-	ENSMEUP00000001798	236	-	Y	Y	-	Y (Ensembl Scaffold68857: 5,056-6,558 reverse strand.)
(nothing annotated on contig to the left or right)	MeKLK15	-	ENSMEUT00000003199	-	ENSMEUP00000002910	239	-	Y	Y	-	Y (Ensembl Scaffold75871: 8,333-10,534 forward strand.)
Xenopus laevis/tropicalis	XlKLKB1/1a	NM_001093299.1	ENSXETT00000012912	NP_001086768	ENSXETP00000012912	629 (624 in Ensembl)	-	Y	-	-	N (Ensembl Scaffold GL172731.1: 185,239-208,689 forward strand)
frog	XtKLK	-	ENSXETT00000053669	-	ENSXETP00000053669	245	-	Y	Y	-	N (Ensembl Scaffold GL173018.1: 14,125-20,347 reverse strand)
putative KLK locus on Chr."Un" (contig NW_003164024.1)	XtKLK1	-	ENSXETT00000006442	-	ENSXETP00000006442	241	-	Y	-	-	N (Ensembl Scaffold GL173334.1: 182,133-186,560 reverse strand)
	XtKLK1a/1b	BC087753	ENSXETT00000006440	Q5M908_XENTR	ENSXETP00000006440	252 (241 in Ensembl)	-	Y	-	-	Y (Ensembl Scaffold GL173334.1: 182,133-186,560 reverse strand)
	XtKLKun8	XM_002941022.1	-	XP_002941068	-	254	-	-	-	-	N (trypsin-like, adjacent to KLK1)
	XtKLKun9	XM_002941020.1	-	XP_002941066	-	254	-	-	-	-	N (trypsin-like, adjacent to KLK1)
	XtKLKun10	XM_002941019.1	-	XP_002941065	-	249	-	-	-	-	N (trypsin-like, adjacent to KLK1)	XtKLKu10
putative KLK locus on Chr."Un" (contig NW_003163708.1)	XtKLK11	XM_002938532.1	-	XP_002938578	-	109	-	-	-	-	N
	XtKLKun6	XM_002938528.1	-	XP_002938574	-	251	-	-	-	-	N (trypsin-like, adjacent to KLK11)
	XtKLKun7	XM_002938529.1	-	XP_002938575	-	251	-	-	-	-	N (trypsin-like, adjacent to KLK11)
putative KLK locus on Chr."Un" (contig NW_003165481.1)	XtKLK13	XM_002943999.1	-	XP_002944045	-	213	-	-	-	-	N (anionic trypsin-2-like)
	XtKLKun5	XM_002944000.1	-	XP_002944046	-	210	-	-	-	-	N (trypsin-like, adjacent to KLK13)
putative KLK locus on Chr."Un" (contig NW_003164027.1)	XtKLK15/15a	NM_001011435.1	ENSXETT00000009400	NP_001011435	ENSXETP00000009400	251 (244 in Ensembl)	-	Y	Y	-	N (Ensembl Scaffold GL173018.1: 32,171-36,444 reverse strand)
	XtKLKun1	XM_002941042.1	-	XP_002941088	-	188	-	-	-	-	N (trypsin-like, adjacent to KLK15)
	XtKLKun2	NM_001011251.1	-	NP_001011251	-	249	-	-	-	-	N (trypsin-like, adjacent to KLK15)
	XtKLKun3	NM_001011293.1	-	NP_001011293	-	248	-	-	-	-	N (trypsin-like, adjacent to KLK15)
	XtKLKun4	XM_002941034.1	-	XP_002941080	-	249	-	-	-	-	N (trypsin-like, adjacent to KLK15)
Ornithorhynchus anatinus	OaKLKB1	XM_001516801.2	-	XP_001516851	-	219	-	-	-	-	N
platypus	OaKLK1L	XM_001517632.2	-	XP_001517682	-	95	-	-	-	-	N
all putative KLKs on NCBI are unplaced (each on its own scaffold…)	OaKLK5	-	ENSOANT00000028873	-	ENSOANP00000025069	215	-	Y	Y	-	N
Ensebml Contig22386	OaKLK5a	-	ENSOANT00000028874	-	ENSOANP00000025070	179	-	Y	Y	-	N
	OaKLK5b	XM_001518990.2	-	XP_001519040	-	122	-	-	-	-	N
	OaKLK5L	XM_001521178.1	-	XP_001521228	-	84	-	-	-	-	Y
Ensembl Contig35121	OaKLK6/6a	XM_001519580.2	ENSOANT00000017802	XP_001519630	ENSOANP00000017799	252 (261 in Ensembl)	-	Y	Y	-	Y
	OaKLK6b	-	ENSOANT00000017803	-	ENSOANP00000017800	254	-	Y	Y	-	N
	OaKLK6c	-	ENSOANT00000017804	-	ENSOANP00000017801	253	-	-	-	-	N
Ensembl Contig35392	OaKLK7/7a	XM_001509966.2	ENSOANT00000023650	XP_001510016	ENSOANP00000023646	192 (145 in Ensembl)	-	Y	Y	-	N
	OaKLK8	XM_001514721.2	-	XP_001514771	-	57	-	-	-	-	N
Ensembl Contig24751	OaKLK10/10a	XM_001516292.2	ENSOANT00000021632	XP_001516342	ENSOANP00000021629	167 (229 in Ensembl)	-	Y	Y	-	Y
	OaKLK10b	-	ENSOANT00000021633	-	ENSOANP00000021630	224	-	Y	Y	-	N
	OaKLK12	XM_001519390.1	-	XP_001519440	-	121	-	-	-	-	N
	OaKLK13	XM_001513271.2	-	XP_001513321	-	125	-	-	-	-	N
Ensembl Contig54312	OaKLK13a	-	ENSOANT00000030026		ENSOANP00000026224	166	-	Y	Y	-	N
Ensembl Contig18082	OaKLK14/14a	XM_001521107.1	ENSOANT00000010187	XP_001521157	ENSOANP00000010185	194 (190 in Ensembl)	-	Y	Y	-	Y
Ensembl Contig40822	OaKLK15/15a	XM_001521234.2	ENSOANT00000017136	XP_001521284	ENSOANP00000017133	159 (150 in Ensembl)	-	Y	Y	-	Y
Anolis carolinensis (lizard)	AcKLKB1	XM_003221599.1	-	XP_003221647	-	625	-	-	-	-	N (Chromosome 5)
Ensembl Scaffold GL343276.1: 1,578,128-1,583,778 forward strand.	AcKLK orphan1	-	ENSACAT00000016796	-	ENSACAP00000016470	251	-	Y	Y	-	Y	Ac_orph1
not in the current assembly	AcKLK orphan2	-	ENSACAT00000016800	-	ENSACAP00000016474	255	-	Y	-	-	Y (This transcript is not in the current gene set)	Ac_orph2
Ensembl Scaffold GL343276.1: 1,637,722-1,647,419 forward strand.	AcKLK orphan3	-	ENSACAT00000016802	-	ENSACAP00000016476	272	-	Y	Y	-	Y	Ac_orph3
Ensembl Scaffold GL343514.1: 230,183-239,903 reverse strand.	AcKLKL toxin	-	ENSACAT00000005579	-	ENSACAP00000005461	268	-	Y	Y	-	Y	Ac_toxin
putative KLK locus on Chr."Un"	AcKLK14	XM_003224930.1; XM_003224931.1	-	XP_003224978; XP_003224979	-	271	-	-	-	-	N
	AcKLK14L	XM_003224929.1		XP_003224977		255	-	-	-	-	N (trypsin-like, adjacent to KLK14)
	AcKLKL	XM_003224950.1		XP_003224998		251	-	-	-	-	N (cationic trypsin-like, adjacent to KLK14&KLK14L)
Meleagris gallopavo	MgKLKB1	XM_003205778.1		XP_003205826		719	-	-	-	-	N (Chromosome 4)
turkey	MgKLKL		ENSMGAT00000006655		ENSMGAP00000005910	69	-	-	-	-	Y (This transcript is not in the current gene set)
Taeniopygia guttata (zebrafinch)	TgKLKL/KLKLa	XM_002190698.1	ENSTGUT00000015028	XP_002190734	ENSTGUP00000014818	61 (58 in Ensembl)	-	Y	Y	-	Y
Gallus gallus	GgKLKB1/1a	XM_420678.3	ENSGALT00000037595	XP_420678	ENSGALP00000036802	631 (635 in Ensembl)	-	Y	Y	-	N (Chromosome 4)
chicken	GgKLKB1b	-	ENSGALT00000022090	-	ENSGALP00000022051	626	-	Y	Y	-	N
putative KLK locus on Chr.1	GgKLK7	XM_003640448.1	-	XP_003640496	-	231	-	-	-	-	N
	GgKLK	XM_003640446.1	-	XP_003640494	-	314	-	-	-	-	N (trypsin-like, adjacent to KLK7)
	GgKLKL/KLKLa	XM_001231432.2	ENSGALT00000037039	XP_001231433	ENSGALP00000036251	248	-	-	-	-	N (trypsin-like, adjacent to KLK7)
	GgPRSS3/3a	NM_205385.1	ENSGALT00000037036	NP_990716	ENSGALP00000036248	248	-	Y	Y	-	N (trypsin-like, adjacent to KLK7)
Human Trypsin	HsPRSS3/3a	NM_007343.3	ENST00000361005, OTTHUMT00000052121	NP_031369.2	ENSP00000354280, OTTHUMP00000021238	304	CCDS47958	Y	Y	Y	Y (Chromosome 9)
	HsPRSS3b/3c	NM_001197097.2	ENST00000342836	NP_001184026.2	ENSP00000340889	261	CCDS56571	Y	Y	Y	N
	HsPRSS3d/3e	NM_002771.3	ENST00000379405, OTTHUMT00000052122	NP_002762.2	ENSP00000368715, OTTHUMP00000021239	247	CCDS6545	Y	Y	Y	N
	HsPRSS3f/3g	NM_001197098.1	ENST00000429677	NP_001184027.1	ENSP00000401828	240	CCDS56570	Y	Y	Y	N
	HsPRSS3h	-	ENST00000457896	-	ENSP00000401249	178	-	N	Y	Y	N
Human CFD	HsCFD	NM_001928.2	ENST00000327726	NP_001919.2	ENSP00000332139	253	CCDS12046	Y	Y	N	Y (Chromosome 19)
Human PLG	HsPLG	NM_000301.3	ENST00000308192, OTTHUMT00000042959	NP_000292.1	ENSP00000308938, OTTHUMP00000017544	810	CCDS5279.1	Y	Y	Y	Y (Chromosome 6)
	HsPLGa	-	ENST00000316325	-	ENSP00000321466	210	-	Y	Y	Y	N
	HsPLGb	-	ENST00000418964	-	ENSP00000389424	166	-	N	Y	Y	N
	HsPLGc	NM_001168338.1	ENST00000366924, OTTHUMT00000042960	NP_001161810.1	ENSP00000355891, OTTHUMP00000017545	136	CCDS55074.1	Y	Y	Y	N
Human Chymotrypsin	HsCTRC	NM_007272.2	ENST00000375949, OTTHUMT00000006435	NP_009203.2	ENSP00000365116, OTTHUMP00000002321	268	CCDS156	Y	Y	Y	Y (Chromosome 1)
	HsCTRCa	-	ENST00000375943	-	ENSP00000365110	69	-	Y	Y	Y	N
Cattle Trypsin	BtPRSS2/2a	NM_174690.1	ENSBTAT00000028731	NP_777115.1	ENSBTAP00000028731	247	-	Y	Y	-	Y (Chromosome 4)
Dog Trypsin	CfPRSS3	XM_532744.3	ENSCAFT00000006138	XP_532744.1	ENSCAFP00000005682	246	-	Y	Y	-	Y (Chromosome 16)
	CfPRSS3a	XM_003432056.1	ENSCAFT00000022998	XP_003432104.1	ENSCAFP00000021363	247	-	Y	Y	-	Y (Chromosome 16)
Dog CFD	CfCFD	XM_542213.4	-	XP_542213.4	-	261	-	Y	Y	-	Y (Chromosome 20)
Hyrax Trypsin	PcTRYP	-	ENSPCAT00000009687	-	ENSPCAP00000009040	149	-	Y (evidence removed)	Y (evidence removed)	-	Y (Ensembl scaffold_44459: 3,256-4,509 forward strand.)
Mouse Trypsin (in "cluster" next to PRSS3 and other trypsins…)	MmTRYP	NM_001038997.2	ENSMUST00000049079	NP_001034086.1	ENSMUSP00000039684	245	CCDS20048	Y	Y	-	Y (Chromosome 6)
	MmPRSS3	NM_011645.2	ENSMUST00000096003	NP_035775.1	ENSMUSP00000093702	246	CCDS20047	Y	Y	-	N (Chromosome 6)
Mouse CFD	MmCFD	NM_013459.2	ENSMUST00000061653	NP_038487.1	ENSMUSP00000056836	259	CCDS23995.1	Y	Y	-	Y (Chromosome 10)
Opossum Trypsin	MdTRYP	XM_001362189.1	ENSMODT00000000817	XP_001362226.1	ENSMODP00000000799	247	-	Y	Y	-	Y (Chromosome 8)
Wallaby Trypsin	MeTRYP	-	ENSMEUT00000012082	-	ENSMEUP00000010977	234	-	Y	Y	-	Y (Ensembl GeneScaffold_191: 6,107-11,878 forward strand.)
Wallaby CFD	MeCFD	-	ENSMEUT00000011987	-	ENSMEUP00000010890	229	-	Y	Y	-	Y (Ensembl GeneScaffold_9424: 35,928-38,056 forward strand.)
Platypus Trypsin	OaTRYP	XM_001518080.1	ENSOANT00000014161	XP_001518130.1	ENSOANP00000014158	246	-	Y	Y	-	Y (Ensembl SuperContig Contig9404: 15,014-24,357 reverse strand.)
	OaTRYPa	-	ENSOANT00000030645	-	ENSOANP00000026845	241	-	Y	Y	-	N
Platypus CFD	OaCFD/CFDa	XM_003429496.1	ENSOANT00000023869	XP_003429544.1	ENSOANP00000023865	237 (261 in Ensembl)	-	Y	Y	-	N (on its own scaffold…)
	OaCFDb	-	ENSOANT00000023870	-	ENSOANP00000023866	253	-	Y	Y	-	Y (Ensebml Contig25868)
Lizard TRYPSIN	AcTRYP	-	ENSACAT00000007918	-	ENSACAP00000007752	248	-	Y	Y	-	Y
Lizard CFD	AcCFD	-	ENSACAT00000005327	-	ENSACAP00000005210	136	-	Y	Y	-	Y (This transcript is not in the current gene set)
Frog TRYPSIN	XtPRSS2/2a	NM_001011202.1	ENSXETT00000016876	NP_001011202.1	ENSXETP00000016876	243 (250 in Ensembl)	-	Y	Y	-	Y (Ensembl Scaffold GL174116.1: 27,901-29,699 forward strand. NCBI: Chromosome "Un" NW_003164806.1)
Frog CFD	XtCFD/CFDa	NM_203989.1	ENSXETT00000046776	NP_989320.1	ENSXETP00000046776	265	-	Y	Y	-	Y (Ensembl Scaffold GL172925.1: 1,213,210-1,217,116 forward strand. NCBI: Chromosome "Un" NW_003163615.1)
Zebrafish TRYPSIN	DrTRYP	-	ENSDART00000123218	-	ENSDARP00000112247	249	-	Y	Y	Y	N
	DrTRYPa	-	ENSDART00000077661	-	ENSDARP00000072127	247	-	Y	Y	Y	N
	DrTRYPb	NM_131708.1	ENSDART00000063125	NP_571783.1	ENSDARP00000063124	243	-	Y	Y	-	Y (Chromosome 16)
Zebrafish CFD	DrCFD	NM_001020532.1	ENSDART00000057825	NP_001018368.1	ENSDARP00000057824	249	-	Y	Y	Y	Y (Chromosome 13)
Zebrafish Chymotrypsin	DrCTRC	-	ENSDART00000109691	-	ENSDARP00000103300	459	-	Y	Y	Y	Y (Chromosome 7)
	DrCTRCa/b	NM_212618.1	ENSDART00000037346	NP_997783.1	ENSDARP00000036127	263	-	Y	Y	Y	N
Zebrafish PLG	DrPLG/PLGa	NM_201472.1	ENSDART00000045816	NP_958880.1	ENSDARP00000045815	818	-	Y	Y	Y	Y (Chromosome 20)
	DrPLGb	-	ENSDART00000134689	-	ENSDARP00000115432	148	-	N	Y	Y	N
Chicken TRYPSIN	GgPRSS2	-	ENSGALT00000030486	-	ENSGALP00000029849	258	-	Y	Y	-	N (chromosome 1)
	GgPRSS2a/2b	NM_205384.1	ENSGALT00000023801	NP_990715.1	ENSGALP00000023755	248	-	Y	Y	-	N
