# Supplementary material for: Evolution of the Plasma and Tissue Kallikreins, and Their Alternative Splicing Isoforms
Source: PLoS One. 2013 Jul 10;8(7):e68074. doi: 10.1371/journal.pone.0068074 (PMC3707919; doi:10.1371/journal.pone.0068074)
Supplement: Alignment S2 — Trimmed alignment for the KLKs-all_human dataset; the KLKs-all_human dataset was used to construct the tree shown in Figure 3 . For each dataset, the alignment was produced using the program Muscle. Manual masking and trimming was performed in McClade. The files were then exported in Phylip3.6 simple text format. The accession numbers for all sequences can be found in Table S1, using the sequence name abbreviation given in the beginning of each line. For each dataset, the “masked” alignment includes all full length sequences; the last line (which contains only ‘I’ characters and ‘−’ for gaps) was used to mark with an ‘I’ all unambiguous homologous residues retained for phylogenetic analysis. The trimmed alignment is the result of deleting all positions that are not marked with an ‘I’ in the masked alignment; the trimmed alignments were used for the phylogenetic analysis. (PHY) [file pone.0068074.s007.phy]

52 247
HsKLK13b  -MGLIYKCLPEKVTVNIETRCLPGVFQGSQH--QWDQWV-------------SPRW--------------------------------------------------------------LHLLPPLSALAGCPT--SARAATLWGSPGPP-----------------------------QMGPHCRTLSKGGAQSLPRQAR-PRACG-------SW--------------------------------
HsKLK13c  PLALVIASLTLAL---------SGGEDFKEPSQ------------------------------------------------GPRDVMAASRPEAFPK----------------------------------------------GLTLEP---------------------------RPEKGGICGCLAP-----------------GTILGLVGWL---FSSGDTP-----------WIHARATPEC
HsKLKB1e  PRCLLFSFLPASSGVNFNVSKVSSVEECQKRCTPWQVSLVKLQRHLCGGSLIGHQWVLTAAHCFDGVWRIYSGILNLSDITKDTPFSQIKEIIIHQNYKVSEGNHDIALIKLQAPLNYTEFQKPICLPSKDTTIYTNCWVTGWGFSKEK-GEIQNILQKVNIPLVTNEECQKRYQDKITQRMVCAGYKEGGKDACKGDSGGPLVCKWRLVGITSWG-EGCARREQPGVYTKVAEYMDWILEKTQSSD
HsKLKB1b  PRCLLFSFLPASS--------------------------------------------------------------------------------------------------------INDMEKRF------------------GCFLKDTGTLPKVHRTGAVSGHSLKQCGHQISA-------CHRDIYKGVDMRGVNFNVSKVSS----------VEECQKRCTSNI-------------------
HsKLKB1c  PRCLLFSFLPASS-----INDMEKRFGCFLKDS------VTGPKVHRTGAVSGH----SLKQCGHQ---------------------------------------------------ISA----------CHDIYKGVDMRGVNFNVSK--------------VSSVEECQK----RCTSNIRCQFFSYATQTFHKAEY-----------------RNNCLLKYSPGTPTAI---------------
HsKLKB1f  PRCLLFSFLPASSGVNFNVSKVSSVEECQKRCTPWQVSLVKLQRHLCGGSLIGHQWVLTAAHCFDGVWRIYSGILNLSDITKDTPFSQIKEIIIHQNYKVSEGNHDIALIKLQAPLNYTEFQKPICLPSKDTTIYTNCWVTGWGFSKEK-GRFR----------------------------------------------------WSLSLQTQWN-VAFGGHHQLG--------------------
HsKLKB1   PRCLLFSFLPASSGVNFNVSKVSSVEECQKRCTPWQVSLVKLQRHLCGGSLIGHQWVLTAAHCFDGVWRIYSGILNLSDITKDTPFSQIKEIIIHQNYKVSEGNHDIALIKLQAPLNYTEFQKPICLPSKDTTIYTNCWVTGWGFSKEK-GEIQNILQKVNIPLVTNEECQKRYQDKITQRMVCAGYKEGGKDACKGDSGGPLVCKWRLVGITSWG-EGCARREQPGVYTKVAEYMDWILEKTQSSD
HsKLKB1d  PRCLLFSFLPASSGVNFNVSKVSSVEECQKRCTPWQVSLVKLQRHLCGGSLIGHQWVLTAAHCFDGVWRIYSGILNLSDITKDTPFSQIKEIIIHQNYKVSEGNHDIALIKLQAPLNYTEFQKPICLPSKDTTIYTNCWVTGWGFSKEK-GRFR----------------------------------------------------WSLSLQTQWN-VAFGGHHQLG--------------------
HsKLKB1a  YFISLFATVSCGC--------------------------LTQENAFFRGGDVASMYTPNAQYCQMR-----------------------------------CTFHPRCLLFSFLPASINDMEKRF------------------GCFLKDTGTLPKVHRTGAVSGHSLKQCGHQISA-------CHRDIYKGVDMRGVNFNVSKVSS----------VEECQKRCTSNIRCQ----------------
HsKLK9a   KLGLLCALLSLLA-------------------------------GICGSAL-------------------------------------------------------------------------------------ESTTSGNGRVRSS----------------------------------CSGLRTSSPTLASTRTSAPMTTM----------MTSC---------------------------
HsKLK10   LAKLLPLLMAQLWLLPQNDTRLDYGSPCARGSQPWQVSLFNGLSFHCAGVLVDQSWVLTAAHCGNKPLWARVGDDHLLLL-QGEQLRRTTRSVVHPKYHQGTDEHDLMLLKLARPVVLGPRVRALQLPYRCAQPGDQCQVAGWGTTAARRVKYNKGLTCSSITILSPKECEVFYPGVVTNNMICAGL-DRGQDPCQSDSGGPLVCDETLQGILSWGVYPCGSAQHPAVYTQICKYMSWINKVIRSN-
HsKLK7a   MKILEPSCVPAQV----------GTWITSDPLEAWQPLSSAGGKIPSPAP-ADLTAILSLGNCRRREYTVHLGSDTLG--DRRAQRIKASKSFRHPGYSTQTHVNDLMLVKLNSQARLSSMVKKVRLPSRCEPPGTTCTVSGWGTTTSPDVTFPSDLMCVDVKLISPQDCTKVYKDLLENSMLCAGIPDSKKNACNGDSGGPLVCRGTLQGLVSWGTFPCGQPNDPGVYTQVCKFTKWINDTMKKHR
HsKLK7    PLQILLLSLALETGEEAQGDKIIDGAPCARGSHPWQVALLSGNQLHCGGVLVNERWVLTAAHCKMNEYTVHLGSDTLG--DRRAQRIKASKSFRHPGYSTQTHVNDLMLVKLNSQARLSSMVKKVRLPSRCEPPGTTCTVSGWGTTTSPDVTFPSDLMCVDVKLISPQDCTKVYKDLLENSMLCAGIPDSKKNACNGDSGGPLVCRGTLQGLVSWGTFPCGQPNDPGVYTQVCKFTKWINDTMKKHR
HsKLK7b   ----------------------------------------------------------------MNEYTVHLGSDTLG--DRRAQRIKASKSFRHPGYSTQTHVNDLMLVKLNSQARLSSMVKKVRLPSRCEPPGTTCTVSGWGTTTSPDVTFPSDLMCVDVKLISPQDCTKVYKDLLENSMLCAGIPDSKKNACNGDSGGPLVCRGTLQGLVSWGTFPCGQPNDPGVYTQVCKFTKWINDTMKKHR
HsKLK7c   -----------------------------------------------------------------------------------------------------------MLVKLNSQARLSSMVKKVRLPSRCEPPGTTCTVSGWGTTTSPDVTFPSDLMCVDVKLISPQDCTKVYKDLLENSMLCAGIPDSKKNACNGDSGGPLVCRGTLQGLVSWGTFPCGQPNDPGVYTQVCKFTKWINDTMKKHR
HsKLK14   KMFLLLTALQVLAQSQEDENKIIGGHTCTRSSQPWQAALLAGRRFLCGGALLSGQWVITAAHCGRPILQVALGKHNLRRWEATQQVLRVVRQVTHPNYNSRTHDNDLMLLQLQQPARIGRAVRPIEVTQACASPGTSCRVSGWGTISSPIARYPASLQCVNINISPDEVCQKAYPRTITPGMVCAGVPQGGKDSCQGDSGGPLVCRGQLQGLVSWGMERCALPGYPGVYTNLCKYRSWIEETMRDK-
HsKLK12c  SIFLLLCVLGLSQ---AATPKIFNGTECGRNSQPWQVGLFEGTSLRCGGVLIDHRWVLTAAHCSGR---------------------------------------------------PIPGSAPVPQPLHLP-----CHLP-WCVSREN---------------------------------------HEQHGVCRRRPGA-----GCLPG------------------------------------
HsKLK12b  ------------------------------------------MALSVGVTHSRGRW-----GCLRA------------------------------------------------PAC---------------AAGVSLLTTGGSSQRLTADPFPDLLQCLNLSIVSHATCHGVYPGRITSNMVCAGGVP-GQDACQGDSGGPLVCGGVLQGLVSWGVGPCGQDGIPGVYTYICNSTSWNFNSCQPF-
HsKLK12   SIFLLLCVLGLSQ---AATPKIFNGTECGRNSQPWQVGLFEGTSLRCGGVLIDHRWVLTAAHCSGSRYWVRLGEHSLSQLDWTEQIRHSGFSVTHPGYLGASHEHDLRLLRLRLPVRVTSSVQPLPLPNDCATAGTECHVSGWGITNHPRNPFPDLLQCLNLSIVSHATCHGVYPGRITSNMVCAGGVP-GQDACQGDSGGPLVCGGVLQGLVSWGVGPCGQDGIPGVYTYICNSTSWNFNSCQPF-
HsKLK12a  SIFLLLCVLGLSQ---AATPKIFNGTECGRNSQPWQVGLFEGTSLRCGGVLIDHRWVLTAAHCSGSRYWVRLGEHSLSQLDWTEQIRHSGFSVTHPGYLGASHEHDLRLLRLRLPVRVTSSVQPLPLPNDCATAGTECHVSGWGITNHPRNPFPDLLQCLNLSIVSHATCHGVYPGRITSNMVCAGGVP-GQDACQGDSGGPLVCGGVLQGLVSWGVGPCGQDGIPGVYTYICKYVDWIRMIMRNN-
HsKLK15a  WLLLTLSFLLAST-AAQDGDKLLEGDECAPHSQPWQVALYERGRFNCGASLISPHWVLSAAHCQSRFMRVRLGEHNLRKRDGPEQLRTTSRVIPHPRYEARSHRNDIMLLRLVQPARLNP---------------------------------------------------------------------------QGDSGGPLVCGGILQGIVSWGDVPCDNTTKPGVYTKVCHYLEWIRETMKRN-
HsKLK15   WLLLTLSFLLAST-AAQDGDKLLEGDECAPHSQPWQVALYERGRFNCGASLISPHWVLSAAHCQSRFMRVRLGEHNLRKRDGPEQLRTTSRVIPHPRYEARSHRNDIMLLRLVQPARLNPQVRPAVLPTRCPHPGEACVVSGWGLVSSPQVSLPDTLHCANISIISDTSCDKSYPGRLTNTMVCAGAEGRGAESCEGDSGGPLVCGGILQGIVSWGDVPCDNTTKPGVYTKVCHYLEWIRETMKRN-
HsKLK15b  WLLLTLSFLLAST-AAQDGDKLLEGDECAPHSQPWQVALYERGRFNCGASLISPHWVLSAAHCQSRFMRVRLGEHNLRKRDGPEQLRTTSRVIPHPRYEARSHRNDIMLLRLVQPARLNPQVRPAVLPTRCPHPGEACVVSGWGLVS---------------------------------------------HNEPGTAGSP-----RSQGA-----------------------------------
HsKLK15c  WLLLTLSFLLAST-AAQDGDKLLEGDECAPHSQPWQVALYERGRFNCGASLISPHWVLSAAHCQSRFMRVRLGEHNLRKRDGPEQLRTTSRVIPHPRYEARSHRNDIMLLRLVQPARLNPQVRPAVLPTRCPHPGEACVVSGWGLVS---------------------------------------------HNEPGTAGSPRSQG-----------------------------------------
HsKLK9    KLGLLCALLSLLAGHGWADTRAIGAEECRPNSQPWQAGLFHLTRLFCGATLISDRWLLTAAHCRKPYLWVRLGEHHLWKWEGPEQLFRVTDFFPHPGFNKDDHNDDIMLIRLPRQARLSPAVQPLNLSQTCVSPGMQCLISGWGAVSSPKALFPVTLQCANISILENKLCHWAYPGHISDSMLCAGLWEGGRGSCQGDSGGPLVCNGTLAGVVSGGAEPCSRPRRPAVYTSVCHYLDWIQEIMEN--
HsKLK11a  MRILQLILLALATGLVGGETRIIKGFECKPHSQPWQAALFEKTRLLCGATLIAPRWLLTAAHCLKPRYIVHLGQHNLQKEEGCEQTRTATESFPHPGFNNSDHRNDIMLVKMASPVSITWAVRPLTLSSRCVTAGTSCLISGWGSTSSPQLRLPHTLRCANITIIEHQKCENAYPGNITDTMVCASVQEGGKDSCQGDSGGPLVCNQSLQGIISWGQDPCAITRKPGVYTKVCKYVDWIQETMKNN-
HsKLK11b  MRILQLILLALATGLVGGETRIIKGFECKPHSQPWQAALFEKTRLLCGATLIAPRWLLTAAHCLKPRYIVHLGQHNLQKEEGCEQTRTATESFPHPGFNNSDHRNDIMLVKMASPVSITWAVRPLTLSSRCVTAGTSCLISGWGSTSSPQLRLPHTLRCANITIIEHQKCENAYPGNITDTMVCASVQEGGKDSCQGDSGGPLVCNQSLQGIISWGQDPCAITRKPGVYTKVCKYVDWIQETMKNN-
HsKLK11   MRILQLILLALATGLVGGETRIIKGFECKPHSQPWQAALFEKTRLLCGATLIAPRWLLTAAHCLKPRYIVHLGQHNLQKEEGCEQTRTATESFPHPGFNNSDHRNDIMLVKMASPVSITWAVRPLTLSSRCVTAGTSCLISGWGSTSSPQLRLPHTLRCANITIIEHQKCENAYPGNITDTMVCASVQEGGKDSCQGDSGGPLVCNQSLQGIISWGQDPCAITRKPGVYTKVCKYVDWIQETMKNN-
HsKLK4    WGWFLGYLILGVALVSGSCSQIINGEDCSPHSQPWQAALME-NELFCSGVLVHPQWVLSAAHCFQNSYTIGLGLHSLEADEPGSQMVEASLSVRHPEYNRP--ANDLMLIKLDESVSESDTIRSISIASQCPTAGNSCLVSGWGLLA--NGRMPTVLQCVNVSVVSEEVCSKLYDPLYHPSMFCAGGGHDQKDSCNGDSGGPLICNGYLQGLVSFGKAPCGQVGVPGVYTNLCKFTEWIEKTVQAS-
HsKLK4a   ---------------------------------------ME-NELFCSGVLVHPQWVLSAAHCFQNSYTIGLGLHSLEADEPGSQMVEASLSVRHPEYNRP--ANDLMLIKLDESVSESDTIRSISIASQCPTAGNSCLVSGWGLLA--NG------------------------------------------------------------------------------------------------
HsKLK1    WFLVLCLALSLGGAAPPIQSRIVGGWECEQHSQPWQAALYHFSTFQCGGILVHRQWVLTAAHCISDNYQLWLGRHNLFDDENTAQFVHVSESFPHPGFNMSDYSHDLMLLRLTEPADITDAVKVVELPTEEPEVGSTCLASGWGSIEPENFSFPDDLQCVDLKILPNDECKKAHVQKVTDFMLCVGHLEGGKDTCVGDSGGPLMCDGVLQGVTSWGYVPCGTPNKPSVAVRVLSYVKWIEDTIAENS
HsKLK1a   -------------------------------------------------------MSLLENHTRQA-----------------------------------DYSHDLMLLRLTEPADITDAVKVVELPTEEPEVGSTCLASGWGSIEPENFSFPDDLQCVDLKILPNDECKKAHVQKVTDFMLCVGHLEGGKDTCVGDSGGPLMCDGVLQGVTSWGYVPCGTPNKPSVAVRVLSYVKWIEDTIAENS
HsKLK3b   WVPVVFLTLSVTWAAPLILSRIVGGWECEKHSQPWQVLVASRGRAVCGGVLVHPQWVLTAAHCIRNKSVILLGRHSLFHPDTG-QVFQVSHSFPHPLYDMSDSSHDLMLLRLSEPAELTDAVKVMDLPTQEPALGTTCYASGWGSIEPEEFLTPKKLQCVDLHVISNDVCAQVHPQKVTKFMLCAGRWTGGKSTC------------------SWVITELTMPALPVLHGSLVPWRGGV--------
HsKLK3    WVPVVFLTLSVTWAAPLILSRIVGGWECEKHSQPWQVLVASRGRAVCGGVLVHPQWVLTAAHCIRNKSVILLGRHSLFHPEDTGQVFQVSHSFPHPLYDMSDSSHDLMLLRLSEPAELTDAVKVMDLPTQEPALGTTCYASGWGSIEPEEFLTPKKLQCVDLHVISNDVCAQVHPQKVTKFMLCAGRWTGGKSTCSGDSGGPLVCNGVLQGITSWGSEPCALPERPSLYTKVVHYRKWIKDTIVANP
HsKLK3a   WVPVVFLTLSVTWAAPLILSRIVGGWECEKHSQPWQVLVASRGRAVCGGVLVHPQWVLTAAHCIRNKSVILLGRHSLFHPEDTGQVFQVSHSFPHPLYDMS-----LLKNRFLRPGD-------------DS------------SIEPEEFLTPKKLQCVDLHVISNDVCAQVHPQKVTKFMLCAGRWTGGKSTCSGDSGGPLVCNGVLQGITSWGSEPCALPERPSLYTKVVHYRKWIKDTIVANP
HsKLK3c   WVPVVFLTLSVTWAAPLILSRIVGGWECEKHSQPWQVLVASRGRAVCGGVLVHPQWVLTAAHCIRK-----------------------------------DSSHDLMLLRLSEPAELTDAVKVMDLPTQEPALGTTCYASGWGSIEPEEFLTPKKLQCVDLHVISNDVCAQVHPQKVTKFMLCAGRWTGGKSTCSGDSGGPLVCNGVLQGITSWGSEPCALPERPSLYTKVVHYRKWIKDTIVANP
HsKLK3d   WVPVVFLTLSVTWAAPLILSRIVGGWECEKHSQPWQVLVASRGRAVCGGVLVHPQWVLTAAHCIRK-------------------------------------------------------------------------------------------------------------------------------------------------------------------------------------
HsKLK2a   WDLVLSIALSVGCAVPLIQSRIVGGWECEKHSQPWQVAVYSHGWAHCGGVLVHPQWVLTAAHCLKKNSQVWLGRHNLFEPEDTGQRVPVSHSFPHPLYNMSDSSHDLMLLRLSEPAKITDVVKVLGLPTQEPALGTTCYASGWGSIEPEEFLRPRSLQCVSLHLLSNDMCARAYSEKVTEFMLCAGLWTGGKDTC---------------GV----SHPYSQHLEGG--------------------
HsKLK2    WDLVLSIALSVGCAVPLIQSRIVGGWECEKHSQPWQVAVYSHGWAHCGGVLVHPQWVLTAAHCLKKNSQVWLGRHNLFEPEDTGQRVPVSHSFPHPLYNMSDSSHDLMLLRLSEPAKITDVVKVLGLPTQEPALGTTCYASGWGSIEPEEFLRPRSLQCVSLHLLSNDMCARAYSEKVTEFMLCAGLWTGGKDTCGGDSGGPLVCNGVLQGITSWGPEPCALPEKPAVYTKVVHYRKWIKDTIAANP
HsKLK2b   ---------------------------------------------------------------------------------------------------MSDSSHDLMLLRLSEPAKITDVVKVLGLPTQEPALGTTCYASGWGSIEPEEFLRPRSLQCVSLHLLSNDMCARAYSEKVTEFMLCAGLWTGGKDTCGGDSGGPLVCNGVLQGITSWGPEPCALPEKPAVYTKVVHYRKWIKDTIAANP
HsKLK5    WMWVLCALITALLRSDDSSSRIINGSDCDMHTQPWQAALLRPNQLYCGAVLVHPQWLLTAAHCRKKVFRVRLGHYSLSPVESGQQMFQGVKSIPHPGYSHPGHSNNLMLIKLNRRIRPTKDVRPINVSSHCPSAGTKCLVSGWGTTKSPQVHFPKVLQCLNISVLSQKRCEDAYPRQIDDTMFCAGD-KAGRDSCQGDSGGPVVCNGSLQGLVSWGDYPCARPNRPGVYTNLCKFTKWIQETIQANS
HsKLK6c   KLMVVLSLIAAGI-----------------------------------------------------------------------------------------------------------------------------FRSSWGSITFGKGRVPRSR-------------------------------------------------VLLSGL-----------------------------------
HsKLK8c   -----------------------MGRPRPRAAKTWMFLL-----------LLGGAW---------------------------------------------------------------------------------------------AGRF-----------------------------------------------------WRPPGV-----------------------------------
HsKLK8    KTWMFLLLLGGAWHSRAQEDKVLGGHECQPHSQPWQAALFQGQQLLCGGVLVGGNWVLTAAHCKKPKYTVRLGDHSLQNKDGPEQEIPVVQSIPHPCYNSSDHNHDLMLLQLRDQASLGSKVKPISLADHCTQPGQKCTVSGWGTVTSPRENFPDTLNCAEVKIFPQKKCEDAYPGQITDGMVCAGSSK-GADTCQGDSGGPLVCDGALQGITSWGSDPCGRSDKPGVYTNICRYLDWIKKIIGSKG
HsKLK8a   KTWMFLLLLGGAWHSRAQEDKVLGGHECQPHSQPWQAALFQGQQLLCGGVLVGGNWVLTAAHCKKPKYTVRLGDHSLQNKDGPEQEIPVVQSIPHPCYNSSDHNHDLMLLQLRDQASLGSKVKPISLADHCTQPGQKCTVSGWGTVTSPRENFPDTLNCAEVKIFPQKKCEDAYPGQITDGMVCAGSSK-GADTCQGDSGGPLVCDGALQGITSWGSDPCGRSDKPGVYTNICRYLDWIKKIIGSKG
HsKLK8b   -----------------------MGRPRPRAAKTWMFLL-----------LLGGAW---------------------------------------------------------------------------------------------AENFPDTLNCAEVKIFPQKKCEDAYPGQITDGMVCAGSSK-GADTCQGDSGGPLVCDGALQGITSWGSDPCGRSDKPGVYTNICRYLDWIKKIIGSKG
HsKLK13   PLALVIASLTLALGVSQESSKVLGGYTCFPHSQPWQAALVQ-GRLLCGGVLVHPKWVLTAAHCLKEGLKVYLGKHALGRVEAGEQVREVVHSIPHPEYRRSNHDHDIMLLELQSPVQLTGYIQTLPLSHNNRTPGTTCRVSGWGTTTSPQVNYPKTLQCANIQLRSDEECRQVYPGKITDNMLCAGTKEGGKDSCEGDSGGPLVCNRTLYGIVSWGDFPCGQPDRPGVYTRVSRYVLWIRETIRKYE
HsKLK13a  ---------------------------------MWPLAL---------------------------------------------------------------------------------VIASLTLALS-------------------GVNYPKTLQCANIQLRSDEECRQVYPGKITDNMLCAGTKEGGKDSCEGDSGGPLVCNRTLYGIVSWGDFPCGQPDRPGVYTRVSRYVLWIRETIRKYE
HsKLK6b   KLMVVLSLIAAAW--AEEQNKLVHGGPCDKTSHPYQAALYTSGHLLCGGVLIHPLWVLTAAHCKKP---VILG--------------------------------------------VRWYV------------------------------------------------------ETTSEALCHGV-TSPVDQRRSQESTPTSAD------TRTGSKKPFRPSDPDM-------------------
HsKLK6    KLMVVLSLIAAAW--AEEQNKLVHGGPCDKTSHPYQAALYTSGHLLCGGVLIHPLWVLTAAHCKKPNLQVFLGKHNLRQRESSQEQSSVVRAVIHPDYDAASHDQDIMLLRLARPAKLSELIQPLPLERDCSANTTSCHILGWGKTA--DGDFPDTIQCAYIHLVSREECEHAYPGQITQNMLCAGDEKYGKDSCQGDSGGPLVCGDHLRGLVSWGNIPCGSKEKPGVYTNVCRYTNWIQKTIQAK-
HsKLK6a   -----------------------------------------------------------------------------------------------------------MLLRLARPAKLSELIQPLPLERDCSANTTSCHILGWGKTA--DGDFPDTIQCAYIHLVSREECEHAYPGQITQNMLCAGDEKYGKDSCQGDSGGPLVCGDHLRGLVSWGNIPCGSKEKPGVYTNVCRYTNWIQKTIQAK-
mask      IIIIIIIIIIIIIIIIIIIIIIIIIIIIIIIIIIIIIIIIIIIIIIIIIIIIIIIIIIIIIIIIIIIIIIIIIIIIIIIIIIIIIIIIIIIIIIIIIIIIIIIIIIIIIIIIIIIIIIIIIIIIIIIIIIIIIIIIIIIIIIIIIIIIIIIIIIIIIIIIIIIIIIIIIIIIIIIIIIIIIIIIIIIIIIIIIIIIIIIIIIIIIIIIIIIIIIIIIIIIIIIIIIIIIIIIIIIIIIIIIIIIIII
