# Supplementary material for: Evolution of the Plasma and Tissue Kallikreins, and Their Alternative Splicing Isoforms
Source: PLoS One. 2013 Jul 10;8(7):e68074. doi: 10.1371/journal.pone.0068074 (PMC3707919; doi:10.1371/journal.pone.0068074)
Supplement: Alignment S4 — Trimmed alignment for the KLKs-one dataset; the KLKs-one dataset was used to construct the tree shown in Figure 4 . For each dataset, the alignment was produced using the program Muscle. Manual masking and trimming was performed in McClade. The files were then exported in Phylip3.6 simple text format. The accession numbers for all sequences can be found in Table S1, using the sequence name abbreviation given in the beginning of each line. For each dataset, the “masked” alignment includes all full length sequences; the last line (which contains only ‘I’ characters and ‘−’ for gaps) was used to mark with an ‘I’ all unambiguous homologous residues retained for phylogenetic analysis. The trimmed alignment is the result of deleting all positions that are not marked with an ‘I’ in the masked alignment; the trimmed alignments were used for the phylogenetic analysis. (PHY) [file pone.0068074.s009.phy]

177 244
HsPLG     PWDIPSYRLKKCSGTCPGRVVGGCVAHPHSWPWQVSLRTRGMHFCGGTLISPEWVLTAAHCLEKSYKVILGAHQEVNLEPHVQEIEVSRLFLEP------TRKDIALLKLSSPAVITDKVIPACLPPNVVADRTECFITGWGETQ---GTFGAGLKEAQLPVIENKVCNYEFNGRVQSTELCAGHLAGGTDSCQGDSGGPLVCFEILQGVTSWG-LGCARPNKPGVYVRVSRFVTWIEGVMRNN
DrPLG     PWAIPTISPPAKPAACFGRIVGGCVSKPHSWPWQISLRTRKIHFCGGTLIDPQWVVTAAHCLERAYKIMLGIHTERATESSKQERDVTKIIKGP------AGTDIALLKLDRPALINDKVSPVCLPEKYIVPNTECYVTGWGETQDTG---GEGLKETGFPVIENKVCNRPSLNRVKDHEMCAGNIEGGNDSCQGDSGGPLVCYAVLQGVTSWG-LGCANAMKPGVYTRVSKFVDWIERSIKEN
XtCFD     SWALLVLVLTVATYEPRGRILGGQDSKAEVRPYMASIQQNGIHQCGGVLIADKWVLSAAHCATNSLNVMLGAISLSKPEKYKIVVKVLREIPHPLYNSTIKHHDLLLLELSEKVTLSPAVNPLPFQENDISAGKRCLVAGWGQMRLT-GKKPDTLQELWVPLISRDVCNRNYYDEITANMICAG--ESRKDSCEGDSGGPLVCDGIAVAIVQGGFRKCGNPTKPGIYTLIEPYKSWIMESMYNA
AcCFD     ---------------------------ANG----------------------------------TFQVLLGAHSLTAPEPNKRLYGVRRLAAHPGSSEETNEDDLLLVQLSEPATLGPDVKTLPLQSERELPARTCLAAGWGFTKNT-GQRPDRLQWAELPTMSRAECNRRFDGEITPRMMCTEVKSVRRDTCK--------------------------------------------------
MmCFD     VYFVAILGAAVCAAQPRGRILGGQEAAAHARPYMASVQVNGTHVCGGTLLDEQWVLSAAHCMDGSVQVLLGAHSLSAPEPYKRWYDVQSVVPHPGSRPDSLEDDLILFKLSQNASLGPHVRPLPLQEDEVEPGTLCDVAGWGVVTHA-GRRPDVLHQLRVSIMNRTTCNRTYDGVVTINMMCA--ESNRRDTCRGDSGSPLVCGDAVEGVVTWGSRVCGNGKKPGVYTRVSSYRMWIENITNGN
HsCFD     SWVLVLLGAAACAAPPRGRILGGREAEAHARPYMASVQLNGAHLCGGVLVAEQWVLSAAHCLEDKVQVLLGAHSLSQPEPSKRLYDVLRAVPHPDSQPDTIDHDLLLLQLSEKATLGPAVRPLPWQVDDVAPGTLCDVAGWGIVNHA-GRRPDSLQHVLLPVLDRATCNRTHDGAITERLMCA--ESNRRDSCKGDSGGPLVCGGVLEGVVTSGSRVCGNRKKPGIYTRVASYAAWIDSVLA--
CfCFD     LVPLVLLGAALCAAQPRGRILGGSEAESHARPYMASVQVDGKHVCGGFLVSERWVLSAAHCLEDKVRVLLGAHSLSQPEPSKRWYDVLRAVPHPDSRRDTIEHDLLLLQLSEDAELGPAVQPLRWQEDDVAAGTRCDVAGWGVVSHT-GRRPDRLQHLILPVLDRATCNRTYDGTITERMMCA--ESNRRDSCKGDSGGPLVCGGVAEAVVTSGSRVCGNRKKPGIYTRVASYAAWIDGVMAGG
MeCFD     ---------------PRGRILGGREAIPHLQPYMASIQVDGKHVCGGFLLNEWWILSAAHCVE-EVRVLLGAHSLSQPEPSKHLYEVRSLFPHPDSNPDNIHNDILLIQLAEKVTLGPAVQPLPYQDADVAGGTLCSVAGWGITSHA-GRKPDRLQQVELPIMDRAVCNRTYYDDITDKMICA--ESRKKDACRGDSGGPLVCNGVAEGIVTSGSRVCGNWKKPGIYTKIASYVEWIDRVLA--
OaCFD     -------------AHPRGRILGGWEATPNLLPYMASLQQAGKHVCGGFLISDQWVLSAAHCAEEELQVLLGAHSLSQPESSKHLYVVQAVIPHPDSHPDNNDHDLLLLKLAQKVTLSERVKPLAFQVDDLQGGTLCQVAGWGFTNNL-GKKPDKLQQVNLPIMPRAICNRQHYDEITEKMMCT--ESRKKDTCKGDSGGPLVCNGVAEAVVTSGSRVCGNWKKPGIYTRIASYVSWIDDVMARG
HsCTRC    ALLACSCGVPS----LSARVVGGEDARPHSWPWQISLQYLKNHTCGGTLIASNFVLTAAHCISNTYRVAVGKNNLVEDEEGSLFVGVDTIHVHKRWNALLLRNDIALIKLAEHVELSDTIQVACLPEKSLLPDYPCYVTGWGRLWTN-GPIADKLQQGLQPVVDHATCSIDWWGRVKKTMVCAG-GDGVISACNGDSGGPLNCQEEVFGIVSFGSRGCNTRKKPVVYTRVSAYIDWINEKMQL-
MeKLK13   LLPLALVLALSHAISELPKIIGVRECAPHSQPWQVALLVNRRLLCGGILIHPSWVLTAAHCLK??????????????????????????????????????????????????????????????????????????????????????SYPKTLQCAEIQLSSDEECHQSYPGKITPNMLCAGSKEGGKDSCE--------------------------------------------------
PcKLK1    MWFLVPCLALFLGST?????????????????????????????????????????????????SHQVWLGINNQEDPEDTAQYIQVTHSFPHPDYDENTYSHDLMLLKLQKPAEITDAVKVLALATTEPVIGSTCTVSGWGSTNPKKGVYPAEMQCLNITIFANDVCADAHIQKVTDYMVCAGSLEGGKDTCV-SEAGVQICD-IMLGTVLVDSLLCCNISSPSIFIKLMPFVGI--DTTAAY
MeKLKB1   FFLPAFSLSETPQVN?????????????????????????????????????????????????IWRIYTGILNQSEIQAATPFSKAKKIIIHPHYKISETSHDIALIKLETPLHFTDLQTSICLPSKEDMTYTNCWVTGWGFTQEK-GEIQNTLQKVKIPLVPIEECREKYIQKVTDQMICAGDKEGGKDACKGDSGGPLSCEQQLVGITSWG-DGCAKKDRPGVYTKVAAYMDWILEITQN-
OaKLKB1   AFFFTYASLPTECQGTNVRVVGGTKSAPGEWPWQVSLHVKTQLLCGGSIIGPRWILTAAHCFDGLWRVYGGILNQSTIDENTPFSRVQEIIIHSQYKVLNSGHDIALMKLESPLNFT-------------------------------------------------------------------------------------------------------------------------------
MdKLKB1   FFLPAFSLSKIPQDNFTGRIVGGKPSSLKEWPWQVSLQVKTQHVCGGSIIGDQWVLTAAHCFDGIWRIYSGILNQSEIQADTPFSRAKEIIIHHQYEISEIGHDIAIIKLDTPLNCTDSQSSICLPEETYQD---CWVTGWGYTQEK-GEIQNTLLKANIPLISNEECQKKYLQKVTDHMICADDKEGGKDSCKGDSGGPLSCIHKLVGITSWG-DGCGQKDHPGVYTKVTAYLDWILENTRN-
PcKLKB1   FFLPAFSLPSPSTPQSNTRIVGGTNSSRGEWPWQVSLQATTRHLCGGSIIGHQWVLTAAHCFDGVWRIYGGILSLSEITKETPFSQVKEIIIHQQYKISEIDHDIALVKLEAPLNYTEFQKPICLPSKDAHTYTNCWITGWGFTKEK-GEIQT-LQRAHIPLIMNEECQTRYQDKIQE-MVCAGYADEGTDACKGDSGGPLVCKHHLVGVTSWG-EGCARQDQPGVYTQVAAYTDWIAEEPGRG
MmKlkb1   FFLAVFSLPPIPQENINARIVGGTNASLGEWPWQVSLQVKSQHLCGGSIIGRQWVLTAAHCFDGVWRIYGGILSLSEITKETPSSRIKELIIHQEYKVSEGNYDIALIKLQTPLNYTEFQKPICLPSKDTNTYTNCWVTGWGYTKEQ-GETQNILQKATIPLVPNEECQKKYRDVINKQMICAGYKEGGTDACKGDSGGPLVCKHQLVGITSWG-EGCARKDQPGVYTKVSEYMDWILEKTQSS
BtKLKB1   FFLPEFSLSPTPQENKRTRIVGGTNASWGEWPWQVSLQVKAQHLCGGSIIGRQWVLTAAHCFDGIWRIYGGILNLSEITTETSFSQIKEIIVHPNYKISEGSHDIALIKLEAPLNFTDLQKAICLPSKDTKPYTDCWITGWGFTEEK-GKIQNTLQKANIPLISNEECQKSYRDKITKQMICAGYKEGGKDACKGDSGGPLVCQHHLVGITSWG-EGCARREQPGVYTKVAEYVDWILEKTQDS
HsKLKB1   FFLPAFSLSSTPQENTSTRIVGGTNSSWGEWPWQVSLQVKAQHLCGGSLIGHQWVLTAAHCFDGVWRIYSGILNLSDITKDTPFSQIKEIIIHQNYKVSEGNHDIALIKLQAPLNYTEFQKPICLPSKDTSTYTNCWVTGWGFSKEK-GEIQNILQKVNIPLVTNEECQKRYQDKITQRMVCAGYKEGGKDACKGDSGGPLVCKHRLVGITSWG-EGCARREQPGVYTKVAEYMDWILEKTQSS
CfKLKB1   FFLPEFSLSPTSQKNTSTRIVGGTNSSWGEWPWQVSLQVKAQHLCGGSIIGRQWVLTAAHCFDEVWRIYSGILNLSEITKETPFSQIKEIIIHQNYKITDGSYDIALIKLEAPLNYTEFQKPICLPSKDTNTYTNCWVTGWGFTKER-GEIQNSLQKANIPLVPNEECQKKYRDEVNKQMICAGYKEGGKDACKGDSGGPLVCKHHLVGITSWG-EGCGRREQPGVYTKVAEYVDWILEKTQVG
AcKLKB1   IFLPGFSLGFEEMENRIGRIVGGVNASVAEWPWQVSLHVKTQHLCGGSIISNQWILTAAHCTDDIWRIYTGILRQSEIKQDTSVFKVKEIIVHSKYRISETGYDIALLRLDRPMNFSDLQQPLCLPTEMNTKYTECWVTGWGYTKER-GQVHDTLQKLKIPLISNQECQTRYQNRITDKMLCAGYTEGGKDACKGDSGGPLSCKYYLAGITSWG-EGCARPEQPGVYTNVAEFKDWILEKTS--
MgKLKB1   YFLPVFSLALTLRENRNIRIIGGTDSSPGEWPWQVSLHVKRRHLCGGSIISNQWILTAAHCFVSIWRVYAGVLKQSEINEDTPFFRVEEIIIHPQYNSAQTGYDIALLKLDKAMNFTDLQLPICLPSKEASMYTDCWVIGWGYRKER-GRVEDILQKVTVPLMSKEECQARYRKRIDDKEICAGYDEGGKDACKGDSGGPLSCRHYLVGITSWG-EGCARPRQPGVYTKVVEFSDWILEKTTLE
GgKLKB1   YFLPVFSLALTLRENRNIRIIGGTDSSPGEWPWQVSLHVKRQHLCGGSIISNQWILTAAHCFMSIWRVYAGVLKQSEINENTPFFRVEEIIIHPQYNSAQTGYDIALLKLDKAMNFTDLQLPICLPSKEASIYTDCWVIGWGYRKER-GRVEDILQKVTVPLMSKEECQARYRKRIDDKEICAGYDEGGKDACKGDSGGPLSCRHYLVGITSWG-EGCARPQQPGVYTKVVEFSDWILEKTT--
OaKLK5    ---------------EGTRIVNGTECPRHSQPWQAALFLGQRLYCGAVLVHRQWLLTAAHCRKPGYWSRTGMRSSAQW-IEHRLGNQKDLGSHPGS------TTCLLCNLGYLVHMRIKTVSPILSVSCVPASVSCLIPGSASVSSPNLNYPKALQCVNLTILSEQACQAAYPGEITDSMLCAG-DRAGKDSCQGKPGRLGSANSSMVGLASWGE-----------------------------
DrCFD     LIFFSFYAAFH----TGDCITGGQEAKAHSRPYMASVQWNGKHECGGFLISSQWVMSAAHCFQDGVKVVLGAHSLSGAEDTKQTFDA-EVYNHPDFSISNYDNDIALIKLDKPVTQSDAVKPVKFQRDTADPEAAVVTAGWGSLNNM-GGRPDKLHELSIPVMERWRCGADFYGKFTSNMLCAA--DKRKDTCDGDSGGPLLYRGIVVGITSNGGKKCGSSRKPGLYTIISHYASWIDTTTTK-
OaKLK13a  ---------------------------------------------------------------------------------QQSRWVQRSVPHPSYTHHNHDHDIMLLRLSRPLHFSDTIRPLNLATNCLPPGTSCLVSGWGSTTSP-PRHFLRLPCTQTPPSPDP---LIYNGLVSRSALSAGVDTSKLAWTQ-SLSH?MVCQQRLQGIISWGDFPCGQPNRPGVYTRVPRYLKWIRDTIRRD
OaKLK7    SW---EAV-------GADKIIEGVECQPDSHPWQAALFRGNELHCGGVLVNRNWVLTAAHCKLPEYQVYLGQHNLKAKEKGGQVIRARTSYRHPNYSTETHVNDLMLIRLDRAASLTGRIRPLPLPTSCDKPGTKCTVSGWGTTTSP-------------------------EGWL------------------SDGPGPDVPD----------------PKDPDLMPL---------------
MmKlk4    GWFLGLILEVTGASAVSSRIIQGQDCSPHSQPWQAALFSEDGFFCSGVLVHPQWVLSAAHCLQESYIVGLGLHNLKGSEPGSRMLEAHLSIQHPNFNDPSFANDLMLIKLNESVIESNTIRSIPVATQCPTPGDTCLVSGWGQLKNG--KLPSLLQCVNLSVASEETCRLLYP-VYHLSMFCAGGGQDQKDSCNGDSGGPIVCNRSLQGLVSMGQGKCGQPGIPSVYTNLCKFTNWIQTIIQTN
HsKLK4    GWFLGLILGVAGSLVSCSQIINGEDCSPHSQPWQAALVMENELFCSGVLVHPQWVLSAAHCFQNSYTIGLGLHSLADQEPGSQMVEASLSVRHPEYNRPLLANDLMLIKLDESVSESDTIRSISIASQCPTAGNSCLVSGWGLLANG--RMPTVLQCVNVSVVSEEVCSKLYP-LYHPSMFCAGGGHDQKDSCNGDSGGPLICNGYLQGLVSFGKAPCGQVGVPGVYTNLCKFTEWIEKTVQAS
BtKLK4    GWFLGLLLSVTGSLAGSSRIINGEDCRPHSQPWQAALFLENEFFCGGVLVHPQWVLSAAHCFQKSYTIGLGLHSLADQEPGSQMIEAHLSIQHPEYNKPSLANDLMLIKLEESVPPSDTIQDISIASQCPAAGDSCLVSGWGRLVNG--KLPKVLQCVNISVVSEKICSELYAHVYHPSMFCAGGGQDQKDSCHGDSGGPLVCNGSLQGLVSFGQAQCGQPYVPSVYTNLCKFTDWIQKTIQAS
CfKLK4    PWYLIVTGSLASG--GGSHIINGEDCSPHSQPWQAALFTEDEFFCGGVLVHPQWVLSAAHCFQNSYTIGLGLHSLPNQEPGSRMMETDLSIQHPEYNKPFVANDLMLIKLKESVSESDTIQNISIASQCPTAGDSCLVSGWGQLIDG--RQPQVLQCVNISVVPEETCNAFYP-VYHPSMFCAGGGQDRKDSCHGDSGGPLVCNGSLQGLVSFGQAQCGLPHVPGVYTNLCKFKDWIQKTIQDS
XtKLKu10  --MFIFVSALL----YYDRIIGGTECRPNSQPWQCSLYYFDQHVCGGVLIDENWVLTAAHCQL-SLQVRLGEHNLAVYEGKEQFSYAEKMCPHSGFNPITFDNDIMLLKLVSPVTINDYVQTIPLGCPTVGDGETCLVSGWGTTTSPEETFPDELQCVEVQTVSQDYCQGAFPTEITDNMLCAGVMEGGKDSCQGDSGGPLVCNSMVHGITSWGNTPCGVANKPGIYTKICNYIAWIQDTIAAG
XtKLK13   ---------------------MQIPCSHNPAS----------LYTQKGLNDIKWNR--------HLQVALGAHNKTNPMGHIQYTYAAKICPHCGFNPITYNDDIMLLKLASEANINASVAIIPLASYMVADNTECLASGWGSTTSPEETYPDKLQCVNITTVSNSDCQDYYPDIITDNMLCAGDVAGGKDTCGGDSGGPLVCNEELHGITSWGDLVCGSPDKPGVFTKVSNYIDWISDIMENE
XtKLKun9  YLLLVLPLLLLRGSEQTHWIIGGEECVPHSQPWQVALYYFSDFICGGALINQWWVLTAAHCIQSNLQVLLGAHNRTSPTGDEQYTYAAKICPHQDFEPVTYDNDIMLLKLASEADINTWVAPIPLASYLVDDNSECLASGWGSTTSPEETYPGELQCVNITTVSNSDCQDYYPRTITDNMLCAGDVAGGKDTCGGDSGGPLVCNEELHGITSWGDLVCGSPDKPGVFAKVSNYIDWISDVMENE
XtKLKun8  MYLLLLLLLLGSAAQTFHRIIGGEECVPHSQPWQVALYYFSDFICGGALINEWWVLTAAHCDHPHLQVALGAHNRTNPMGHIQYTYVAKIFRHCGFDWSTYNNDIMLLKLASQADINTRVAPIPLASYLVADNTECLASGWGSTTSPEETYPDNLQCVNVTTVSNSDCQACYPSIITDNMLCAGNMAGGKDTCVGDSGGPLVCNGELHGITSWGDYVCGCPNKPGIFAKVFNYLNWISDIMQNE
XtKLK1    --------AQTQ---AFHRIIGGEECVPHSQPWQVALYYFSDFICGGVLINKWWVLTAAHCNQSNLQVLLGAHNRTKPTGHKQYTYAAKICPHEEFDWSTYNNDIMLLKLASQADINTRVAPIPLASYLVADNTECLASGWGSTTSPQETYPDNLKCVNITTVSNSVCQACYPSIITDNMLCAGNMAGGEDTCVGDSGGPLVCNGELHGITSWGDYVCGCPNKPGIFAKVFNYLNWISDIIQNE
XtKLKun5  ------MG-------KVTNVL-SRNCN----------------LCLSSLIYR------------NLQVLLGAHNRTKPTGHKQYTYAAKICPHEEFDWSTYNNDIMLLKLASQADINTRVAPIPLASYLVADNTECLASGWGSTTSPQETYPDNLKCVNITTVSNSVCQACYPSIITDNMLCAGNMAGGKDTCVGDSGGPLVCNGELHGITSWGDLVCGSPNKPGIFAKVFNYLNWISDIIQNE
XlKLKB1   YWLPAFSLEVINKEHHANRIVGGTDSVLGEWPWQVSMHLRGAHACGGSIISNQWIVTAAHCVALQMWIYSGFVRILNITKSTPFSELEKIIIHPHYTGAGNGSDIALLKLKTPIVFNDHQKAICLPSETLVLPNSCWITGWGYTEET--GSPGNLQKAEVPPISTEECQGSYVERIDKKVLCAGYKSGKIDACKGDSGGPLVCEVYLTGITSWG-EGCARPGKPGVYTRVSTFTNWILEHTKL-
MdKLK7    SNLPSSPSLLSP---DGERIIQGVECNKNTHPWQVALFDGNQLHCGGVLVAANWVLTAAHCRK-SYNVHLGKHSLKGNEKGSQVIRATRSYRHPQYSTVTHANDFLLIRLSRPARIGPTIKPITLPSRCAPPGTSCTVSGWGTTTSP-VTYPDKLQCTDVKLISFSECKKVYKDLLKESMLCAGIPGSSTNACNGDSGGPLVCNGVLEGLVSWGTFPCGQPNDPGVYSQVCKQMPWILSVIRR-
MmKlk7    VWLLSVLLSLALETAQGERIIDGYKCKEGSHPWQVALLKGNQLHCGGVLVDKYWVLTAAHCKMGQYQVQLGSDKIG--DQSAQKIKATKSFRHPGYSTKTHVNDIMLVRLDEPVKMSSKVEAVQLPEHCEPPGTSCTVSGWGTTTSPDVTFPSDLMCSDVKLISSRECKKVYKDLLGKTMLCAGIPDSKTNTCNGDSGGPLVCNDTLQGLVSWGTYPCGQPNDPGVYTQVCKYKRWVMETMKTH
PcKLK7    ----------------------------------------------------------------AYNVYLGSQVL--NHSRGKKIRATKSIRHPNYSTQTHVNDIMLVKLNYPVSLSSNVKGVTLPSRCAPPGTKCTVSGWGTTSSP-VKFPTELMCADVNLISHDDCRKVYKDMLGKSMLCAGLPDSKKNACNGDSGGPLMCGGTLQGLVSWGAFPCGQPNDPGVYTQVCKFIPWIKETIRRN
HsKLK7    LQILLLSLALETAGEQGDKIIDGAPCARGSHPWQVALLSGNQLHCGGVLVNERWVLTAAHCKMNEYTVHLGSDTLG--DRRAQRIKASKSFRHPGYSTQTHVNDLMLVKLNSQARLSSMVKKVRLPSRCEPPGTTCTVSGWGTTTSPDVTFPSDLMCVDVKLISPQDCTKVYKDLLENSMLCAGIPDSKKNACNGDSGGPLVCRGTLQGLVSWGTFPCGQPNDPGVYTQVCKFTKWINDTMKKH
BtKLK7    VILLLALGSVA----SGEKIIDGVPCPRGSQPWQVALLKGSQLHCGGVLLNEQWVLTAAHCKMNEYNVHMGSVRL----VGGQKIKATRSFRHPGYSTQTHANDLMLVKLNGRAKLSSSVKKVNLPSHCDPPGTMCTVSGWGTTTSP-VTFPGQLMCTDVKLISPQDCRKVYKDLLGDSMLCAGIPNSRTNACNGDSGGPLMCKGTLQGVVSWGSFPCGQPNDPGVYTQVCKYVNWIKETMRRY
CfKLK7    LLLPLLLLSLVLGSASGEKIIEGVPCTRGSHPWQVALLKGTQLHCGGVLLNEQWVLTAAHCMMSEYNVHMGSDQLS--DKRAQKIRATRSFRHPGYSTQTHVNDLMLVKLSKQARLSSRVKKVNLPSRCEPPGTTCTVSGWGTTTSPDVTFPSKLMCTDVKLISSQDCKKVYKDLLGKSMLCAGIPNSKTNACNGDSGGPLMCKGALQGLVSWGTFPCGQPNDPGVYTQVCKYTNWIKETMRKH
DrCTRC    PWQVSKLATPAKINTGYARIVNGEEARPHSWPWQVSLQDSGFHFCGGSLINENWVVTAAHCNV-SHRVILGEHDRSSNAEAIQTIAVGKSIKHPNYNSFTINNDILLIKLATPAKINTHVSPVCLATNNFPGGMKCVTSGWGLTRYNAPDTPALLQQAALPLLTNDDCKRYW-GNITDLMICAG--ASGVSSCMGDSGGPLVCENTLVGIVSWGSSTCSTST-PAVYARVTKLRAWVDQTIASN
MmKlk1b3  MWFLILFLALSLGGIVQSRIVGGFKCEKNSQPWHVAVYRYTQYLCGGVLLDPNWVLTAAHCYDDNYKVWLGKNNLFKDEPSAQHRFVSKAIPHPGFFLEYYSNDLMLLRLSKPADITDTVKPITLPTEEPKLGSTCLASGWGSITPTKFQFTDDLYCVNLKLLPNEDCAKAHIEKVTDAMLCAGEMDGGKDTCKGDSGGPLICDGVLQGITSWGHTPCGEPDMPGVYTKLNKFTSWIKDTMAKN
MmKlk1b1  MWFLILFLALSLGGIVQSRIVGGFKCEKNSQPWHVAVYRYKEYICGGVLLDANWVLTAAHCYYEKNNVWLGKNNLYQDEPSAQHRLVSKSFLHPCYNPQDYSYDLMLLRLSKPADITDVVKPIALPTEEPKLGSTCLASGWGSIIPVKFQYAKDLQCVNLKLLPNEDCDKAYVQKVTDVMLCAGVKGGGKDTCKGDSGGPLICDGVLQGLTSWGYNPCGEPKKPGVYTKLIKFTSWIKDTLAQN
MmKlk1b9  MRFLILFLALSLGGIVHSRIVGGFKCEKNSQPWHVAVYRYNEYICGGVLLDANWVLTAAHCYYEENKVSLGKNNLYEEEPSAQHRLVSKSFLHPGYHPEYYSNDLMLLRLSKPADITDVVKPIALPTEEPKLGSTCLASGWGSTTPFKFQNAKDLQCVNLKLLPNEDCGKAHIEKVTDVMLCAGETDGGKDTCKGDSGGPLICDGVLQGITSWGFTPCGEPKKPGVYTKLIKFTSWIKDTMAKN
MmKlk1b4  MWFLILFLALSLGGIAAPPVQSQVDCE-NSQPWHVAVYRFNKYQCGGVLLDRNWVLTAAHCYNDKYQVWLGKNNFLEDEPSDQHRLVSKAIPHPDFQPEDYSNDLMLLRLSKPADITDVVKPITLPTEEPKLGSTCLASGWGSTTPIKFKYPDDLQCVNLKLLPNEDCDKAHEMKVTDAMLCAGEMDGGSYTCEHDSGGPLICDGILQGITSWGPEPCGEPTEPSVYTKLIKFSSWIRETMANN
MmKlk1    MRFLILFLALSLGGIVQSRIVGGFNCEKNSQPWQVAVYRFTKYQCGGILLNANWVLTAAHCHNDKYQVWLGKNNFLEDEPSAQHRLVSKAIPHPDFQPEDYSNDLMLLRLKKPADITDVVKPIDLPTEEPKLGSTCLASGWGSITPVKYEYPDELQCVNLKLLPNEDCAKAHIEKVTDDMLCAGDMDGGKDTCAGDSGGPLICDGVLQGITSWGPSPCGKPNVPGIYTRVLNFNTWIRETMAEN
MmKlk1b5  MWFLILFLALSLGGIVQSRIFGGFNCEKNSQPWQVAVYRFTKYQCGGVLLNANWVLTAAHCHN-KYQVWLGKNNFFEDEPSAQHRLVSKAIPHPDFQPEDYSNDLMLLRLKKPADITDVVKPIDLPTEEPKLGSTCLASGWGSITPV-YEPADDLQCVNFKLLPNEDCVKAHIEKVTDVMLCAGDMDGGKDTCMGDSGGPLICDGVLHGITSWGPSPCGKPNVPGIYTKLIKFNSWIKDTIAKN
MmKl1b16  MWFLILFLALSLGGIVQSRIVGGFKCEKNSQPWQVAVYYHKEHICGGVLLDRNWVLTAAHCYVDECEVWLGKNQLFQEEPSAQNRLVSKSFPHPGFPPGAFSNDLMLLRLSKPADITDVVKPIDLPTKEPKLDSTCLVSGWGSITPTKWQKPDDLQCMFTKLLPNENCAKAYLLKVTDVMLCTIEMGEDKGPCVGDSGGPLICDGVLQGTVSIGPDPCGIPGVSAIYTNLVKFNSWIKDTMMKN
MmKlk1b8  MRFLILFLALSLGGILQSRVVGGFNCEKNSQPWQVAVYDNKEHICGGVLLERNWVLTAAHCYVDQYEVWLGKNKLFQEEPSAQHRLVSKSFPHPGFPPGAFSNDLMLLRLSKPADITDAVKPITLPTKESKLGSTCLASGWGSITPTKWQKPDDLQCVFLKLLPIKNCIENHNVKVTDVMLCAGEMSGGKNICKGDSGGPLICDSVLQGITSTGPIPCGKPGVPAMYTNLIKFNSWIKDTMTKN
MmKl1b26  MWFLILFPALSLGGILQSRVVGGFNCEKNSQPWQVAVYYQKEHICGGVLLDRNWVLTAAHCYVDQYEVWLGKNKLFQEEPSAQHRLVSKSFPHPGFPPGAFSNDLMLLRLSKPADITDVVKPIALPTKEPKPGSTCLASGWGSITPTRWQKSDDLQCVFITLLPNENCAKVYLQKVTDVMLCAGEMGGGKDTCAGDSGGPLICDGILQGTTSNGPEPCGKPGVPAIYTNLIKFNSWIKDTMMKN
MmKl1b22  MRFLILFLTLSLGGIVQSRILGGFKCEKNSQPWQVAVYYLDEYLCGGVLLDRNWVLTAAHCYEDKYNIWLGKNKLFQDEPSAQHRLVSKSFPHPDFPTGALSNDLMLLRLSKPADITDVVKPIDLPTTEPKLGSTCLASGWGSINQLIYQNPNDLQCVSIKLHPNEVCVKAHILKVTDVMLCAGEMNGGKDTCKGDSGGPLICDGVLQGITSWGSTPCGEPNAPAIYTKLIKFTSWIKDTMAKN
MmKl1b11  MWFLILFLALSLGGIVQSRIVGGFNCEKNSQPWHVAVYRYNKYICGGVLLDRNWVLTAAHCHVSQYNVWLGKTKLFQREPSAQHRMVSKSFPHPDYEPEDESNDLMLLRLSEPADITDAVKPIALPTEEPKLGSTCLVSGWGSITPTKFQTPDDLQCVSIKLLPNEVCVKNHNQKVTDVMLCAGEMGGGKDTCKGDSGGPLICDGVLHGITAWGPIPCGKPNTPGVYTKLIKFTNWIKDTMAKN
MmKl1b27  MRFLILFLALSLGGIVQSRIIGGFKCKKNSQPWHVAVLRSNKYICGGVLLDPNWVLTAAHCYGNQHNVWLGKNKLFQREPSAQHRWVSKSFPHPDYHPEDKSNDLMLLRLSKPADITDAVKPIDLPTEEPKLGSTCLASGWGSITPTKYQIPNDLQCVFIKLLPNENCAKAYVHKVTDVMLCVGETGGGKGTCKGDSGGPLICDGVLHGITSWGSIPCAKPNAPGVFTKLIKFTSWIKDTMAKN
MmKl1b21  MRFLILFLALSLGEIVQSRIVGGFNCEKNSQPWHVAVFRYNKYICGGVLLNPNWVLTAAHCYGNQYNVWLGKNKLFQHESSAQHRLVSKSFPHPDYHPEDYSNDLMLLRLSKPADITDAVKPIDLPTEEPKLGSTCLASGWGSITPTKWQIPNDLQCGFIKPLPNENCAKAYIHKVTDVMLCAGEMGGGKDTCAGDSGGPLICDGVLQGITSWGSIPCAKPNAPAIYTKLIKFTSWIKDTMAKN
MmKl1b24  MWFLILFLALSLGGIVQSRVVGGFKCEKNSQPWHVAVFRYNKYICGGVLLNPNWVLTAAHCYGNQYNVWLGKNKLFQREPSAQHRWVSKSFPHPDYQPKDKSNDLMLLRLSEPADITDAVKPIDLPTEEPKLGSTCLASGWGSITPTKWQKPNDLQCVFIKLLPNENCTKPYLHKVTDVMLCAGEMGGGKDTCAGDSGGPLICDGILHGITSWGPVPCGKPNAPAIYTKLIKFASWIKDTMAKN
CfKLK2    MWFLALCLAMSLGWTFQPRIIGGRECLKNSQPWQVAVYHNGEFACGGVLVHPEWVLTAAHCANRYYQLWLVHHNLFDHEDTTQLFEDVTSFPHPKFLPEEYSHDLVLLRLAEPAQITDAVRVPDLPPQEPQVGSTCYASGWGQTLQPGATYIGNFQCADLKLLPKDVCAKACSQKMTDHMLCAEPLETISDSCLGNSGSPLICDGMLQGITSWGQIPCGSPSMPAVYTKLTPLRHYVSEQLNAS
HsKLK2    MWDLVLSIALSVGCTIQSRIVGGWECEKHSQPWQVAVYSHGWAHCGGVLVHPQWVLTAAHCLKKNSQVWLGRHNLFEPEDTGQRVPVSHSFPHPLYRPDESSHDLMLLRLSEPAKITDVVKVLGLPTQEPALGTTCYASGWGSIEPEEFLRPRSLQCVSLHLLSNDMCARAYSEKVTEFMLCAGLWTGGKDTCGGDSGGPLVCNGVLQGITSWGPEPCALPEKPAVYTKVVHYRKWIKDTIAAN
HsKLK3    MWVPVVFLTLSVTWIILSRIVGGWECEKHSQPWQVLVASRGRAVCGGVLVHPQWVLTAAHCIRNKSVILLGRHSLFHPEDTGQVFQVSHSFPHPLYRPGDSSHDLMLLRLSEPAELTDAVKVMDLPTQEPALGTTCYASGWGSIEPEEFLTPKKLQCVDLHVISNDVCAQVHPQKVTKFMLCAGRWTGGKSTCSGDSGGPLVCNGVLQGITSWGSEPCALPERPSLYTKVVHYRKWIKDTIVAN
HsKLK1    MWFLVLCLALSLGGTIQSRIVGGWECEQHSQPWQAALYHFSTFQCGGILVHRQWVLTAAHCISDNYQLWLGRHNLFDDENTAQFVHVSESFPHPGFQADEYSHDLMLLRLTEPADITDAVKVVELPTEEPEVGSTCLASGWGSIEPENFSFPDDLQCVDLKILPNDECKKAHVQKVTDFMLCVGHLEGGKDTCVGDSGGPLMCDGVLQGVTSWGYVPCGTPNKPSVAVRVLSYVKWIEDTIAEN
BtKLK1    MWFPVLCLALSLAGTIQSRIVGGQECEKHSQPWQVAIYHFSTFQCGGVLVAPQWVLTAAHCKSDNYQVWLGRHNLFEDEDTAQFAGVSEDFPNPGFHPGEYSHDLMLLRLQEPVQLTQNVQVLGLPTKEPQLGTTCYASGWGSVKPDEFSYPDDLQCVDLTLLPNEKCATAHPQEVTEWMLCAGHLEGGKDTCVGDSGGPLICEGMLQGITSWGHIPCGTPNKPSVYTKVILYLDWINKTMTDN
CfKLK1    MWFLVLCLALSLAGTVQSRIIGGWDCTKNSQPWQAALYHYSKFQCGGVLVHPEWVVTAAHCINDNYQLWLGRYNLFEHEDTAQFVQVRESFPHPEFLPEEYSHDIMLLRLAEPAQITDAVRVLDLPTQEPQVGSTCYASGWGSIEPDKFIYPDDLQCVDLELLSNDICANAHSQKVTEFMLCAGHLEGGKDTCVGDSGGPLICDGVLQGITSWGHVPCGSPNMPAVYTKVISHLEWIKETMTAN
MeKLK6    -W-------------EQTRLWDGYSCKVGERPYQVALFYSNHLLCGGVLIHPQWVLTAAHCQKPSLQVLLGKHNIRRWEQSQQLSPVLKAIPHPAYNKVRHDNDIMLLKLPRARL--CLIQPLTLPESCMDNSTSCVISGWGKT???-------????????????????????????????????????????GDSGGPLVCQGRLRGLVSWGEVPCGSTQKPGVYTDVCRYCDWIQRTIQAN
Ac_toxin  TFLLLLSFALP----SRNWIIGGEECAEDGHPWLVSIYGSNWLQCSGVLINQDWVLTAAHCYK-GMQLKLGVHNKEVPREGEQLRTSAEAKCYPDAAEKTFVNDIMLVKLNAPVDYNDNIQPVPLPTAVPEVGTECKVMGWGTIHSSEEIYPLVPYCVDIEILNNGVCEAAYPWTAYDKGLCAGVLEGGKDSCHGDSGGPLMCGDELQGILSFGGHPCAKPLAPGVYIKVDSYLAWIQSIIENN
OaKLK5L   ----------------------------------------------------------------SYLVRLGRHSLQGVELTTQLRKGILSFPHPKYSHPKHDNDLMLIKLGQPVQPTASVKPISLSSCCPRAGARCLVSGWGTTSSP---------------------------------------------------------Q---------------------------------------
MmKlk5    KWAMALVLGVSEPVLSSSRIVNGSDCQKDAQPWQGALLLGNKLYCGAVLISPQWLLTAAHCRKPVFRIRLGHHSMSPVESGQQMFQGIKSIPHPGYSHPGHSNDLMLIKMNRKIRDSHSVKPVEIACDCATEGTRCMVSGWGTTSSSHNNFPKVLQCLNITVLSEERCKNSYPGQIDKTMFCAG-DEEGRDSCQGDSGGPVVCNGKLQGLVSWGDFPCAQRNRPGVYTNLCEFVKWIKDTMNSN
HsKLK5    MWVLCLLLGVTEHVLSSSRIINGSDCDMHTQPWQAALLLRNQLYCGAVLVHPQWLLTAAHCRKKVFRVRLGHYSLSPVESGQQMFQGVKSIPHPGYSHPGHSNNLMLIKLNRRIRPTKDVRPINVSSHCPSAGTKCLVSGWGTTKSPQVHFPKVLQCLNISVLSQKRCEDAYPRQIDDTMFCAG-DKAGRDSCQGDSGGPVVCNGSLQGLVSWGDYPCARPNRPGVYTNLCKFTKWIQETIQAN
BtKLK5    SWMVHLIAALILGAKSSSRIVNGTDCERNSQPWQAALLVRNKLYCGAVLVDPQWLLTAAHCRKQFFRVRLGHHSLSPMESGQQLLKGIKSIPHPGYSHPGHSNDLMLIKLNKRIRETPYVRPINIASRCPSAGTSCLVSGWGTTSSPQVTFPKALQCLNITVLSDDQCKKAYPNQIDNTMFCAG-DQAGRDSCQGDSGGPVVCNGSLQGLVSWGDFPCAQPNRPGVYTNLCRFTKWIQDTIKCN
CfKLK5    MWMVSLILGVTEPVLSSSRIVNGTDCEKNAQPWQGALLLGNKLYCGAVLVNPQWLLTAAHCRKPFFRIRLGHHSLSPVEAGQQLFKGIKSIPHPGYSHPGHSNDLMLIKLNRKIRETQRVKPINISSKCPSAGTSCMVSGWGTTNSPNVQFPKVLQCLNITVLSDDRCRKAYPRQIDSTMFCAG-DEAGRDSCQGDSGGPVVCNGSLQGLVSWGDFPCAQPNRPGVYTNLCQFTKWIKDTIQSN
MdKLK5    AWILVVLIMADTGLTENDRILNGKDCQPQTQPWQAALFLRNRLYCGAVLVHPQWVLTAAHCQKPAYSVRLGRYHLQGIDPGQRILRGVKSFPHPKYTRPAHSNDLMLIKLNGRVSMTPSIKTIKISTQPPRPGTQCLVSGWGTTSSPQVHYPQVLQCLNITIMSHEACQRAYPGAIDSTMFCAG-DEVGKDSCQGDSGGPVVCNGYLQGLVSWGDVPCGQPNKPGVYTNLYVFEKWIEDTIKNN
MeKLK5    AW------GTRPARSTEDRILNGKDCGPQTQPWQAALFLKS-LFCGAVLVHPQWVLTAAHCQKPSYIVALGRYS-PGSEAGQKTLRGVQSFPHPNYTRPAHSNDLMLIKLNQKVLDTKGIKPINISNEAPTAGKKCLVSGWGTTNSSQLHYPQVLQCLDIKILSQEACQKAYPREIDSSMFCAG-DEKGKDSCQGDSGGPVVCNGMLQGLVSWGDLPCGKPNRPGVYTNLYPFKKWIKDTIKNN
MmKlk6    MLALCVLAKSA----EQEKVVHGGPCLKDSHPFQAALYTSGHLLCGGVLIDPQWVLTAAHCKK-NLQVILGKHNLRQTETFQRQISVDRTIVHPRYNPETHDNDIMMVHLKNPVKFSKKIQPLPLKNDCSEENPNCQILGWGKMEN--GDFPDTIQCADVHLVPREQCERAYPGKITQSMVCAGDMKEGNDSCQGDSGGPLVCGGRLRGLVSWGDMPCGSKEKPGVYTDVCTHIRWIQNILRNK
BtKLK6    MLVIALVLVAAAQAEEKDKVLHGGPCEQTSHPYQAALYTAGHLLCGGVLIHPLWVLTAAHCKKPNLQVFLGKHNLQQREFFQEESSVIRTVAHPGYNAATHDQDIMLLRLSRPPRLSDHIQPLALERDCSANHTSCHILGWGKMADG--EYPDTIQCAYVHLVSREKCDHAYPGQITQNMVCAGDEKHGKDSCQGDSGGPLVCGDRLRGLVSWGNVPCGSKEKPGVYTDVCRYGHWIQRVIQAN
HsKLK6    LM---VVLSLIAAAWEQNKLVHGGPCDKTSHPYQAALYTSGHLLCGGVLIHPLWVLTAAHCKKPNLQVFLGKHNLRQRESSQEQSSVVRAVIHPDYDAASHDQDIMLLRLARPAKLSELIQPLPLERDCSANTTSCHILGWGKTADG--DFPDTIQCAYIHLVSREECEHAYPGQITQNMLCAGDEKYGKDSCQGDSGGPLVCGDHLRGLVSWGNIPCGSKEKPGVYTNVCRYTNWIQKTIQAK
CfKLK6    VAVILMAAAWAE---EQNKVLHGGPCEQTSHPYQAALYTSGHLLCGGVLIHPLWVLTAAHCKKPNLQVYLGKHNLQQRESFQEQSSVVRAVAHPGYNAATHDQDIMLLRLARPAKFSERIQPLSLEQDCSANHSSCHILGWGKTADG--DFPNTIQCAYIHLVPREECERAYPSQITQNMVCAGDEKYGKDSCQGDSGGPLVCGDRLRGLVSWGNVPCGSKEKPGVYTDVCRYGHWIRKTIQAN
PcKLK10   KLLLPMAQLWA----AEATLLSSVQCPSNSRTWQVSLFNGLSFHCAGVLVDRSWVLTAAHCHNNPLWARIGDDHLLLL-QGEQLRLTTRSVIHPKYPRRTDEHDLMMLKLARSAALGTRIQTLRLPYHCVQPGDHCQVAGWSTSATR-VKYKG-LSCSMVSVLSPN-CEVFYPGVVTNNMICVG-LEHGQDPCQ??????????-???????????????AQQPAVYTQICKS--CIQKIIRSN
MmKlk10   SWSLVLLPLLMVQ-LAQALLLSGAQCERDYHPWQVSLFHNLQFQCAGVLVDQNWVLTAAHCWRNPLRARVGDDHLLLF-QKEQLRSTSSPVFHPKYPHRSDEHDLMMLKLSSPVMLTSNVHPVQLPFRCSQPGQECQVSGWGTSASR-VKYNRSLSCSKVTLLSQKQCETFYPGVITNSMICAE-ADGNQDSCQSDSGGPLVCDDTLHGVLSWGIYPCGAAQHPSVYSEICKYTPWIRRVIRFK
MeKLK10   ----------PEG--------QDYPCSRGSQPWHVSLFKDLSFRCAGVLVDREWVLTAAHCA--ELWAKLGDYHLLLPDGGEQLKISSVMIPHPKYPARTDEHDLLLMKLRRPAILGPRVQVLPLARSCAAPGTRCQAAGWGTTPTP-LKYSKSLSCSEVTVLSPKECSLSYPGVLTNNMVCAG-LDNGQDACQSDSGGPLVCNGTLEGILSWGDYPCGSAHRPAVYTWICKYSSWIERIIRTH
HsKLK10   ARALALPL--LMAQLAEAALLYGSPCARGSQPWQVSLFNGLSFHCAGVLVDQSWVLTAAHCGNKPLWARVGDDHLLLL-QGEQLRRTTRSVVHPKYPRRTDEHDLMLLKLARPVVLGPRVRALQLPYRCAQPGDQCQVAGWGTTAARRVKYNKGLTCSSITILSPKECEVFYPGVVTNNMICAG-LDRGQDPCQSDSGGPLVCDETLQGILSWGVYPCGSAQHPAVYTQICKYMSWINKVIRSN
BtKLK10   AQGGLLLL--LPL-LSEALLLSGAPCAHGSQPWQVSLFNGLSFHCAGVLVDRSWVLTAAHCGNNPLWARVGDDHLLLL-QGEQLRRTSRPIVHPKYPRRTDEHDLMLLKLGRPVVPGPRVRPLRLPFRCTQPGDQCQIAGWATTSSRRVKYNKGLSCSRVTILSPKECEVFYPGVITSNMMCAG-LDQGQDPCQSDSGGPLVCDETLQGILSWGVYPCGSAQHPAVYTQICKYRSWIEKTIRSN
OaKLK6    LFILATLVAAA----DKEKIIAGEKCKEDGHPYQVAVYRGGGLLCGGVLIHPGWVLTAAHCRK-QLQVLLGKYNLHKQEEFQQLSPVAQPFPHPDYDRGRHDNDIMLLRLAHPTPVSRHIKPLSLETDCNANSSSCLISGWGKTDRE-GQYPGRGKCKPSQNRNGLTLQQEGWLDFRKNLLLLDEDGKQRERKRGDSGGPLVCGGRLRGLVSWGEVPCGTGEKPGVYTNVCRYVDWIRETIRGN
MeKLK8    SLALSLMA-------EDSRVLGAQPCEPHSQPWQAGLLKDVKLLCGGVLVAPQWVLTAAHCQKPKYTVHLGVQNLQNPESSEQKFKVVKSVPHPCHNESNNSHDLMLLRLRNQSK--TTVKPVGLPSHCPQPAQKCIVSGWGTTTSP-ENFPDTLQCAELKIWSQDLCEQAYPGKISDGMVCAG-DSNGVDTCQGDSGGPLVCEGVLQGITSWGADPCGKPDKPGVYAKVCRYTEWIKKIIKAN
MmKlk8    PWILLFMGAWAGLTRQGSKILEGRECIPHSQPWQAALFQGERLICGGVLVGDRWVLTAAHCKKQKYSVRLGDHSLQSRDQPEQEIQVAQSIQHPCYNPEDHSHDIMLIRLQNSANLGDKVKPVQLANLCPKVGQKCIISGWGTVTSPQENFPNTLNCAEVKIYSQNKCERAYPGKITEGMVCAG-SSNGADTCQGDSGGPLVCDGMLQGITSWGSDPCGKPEKPGVYTKICRYTTWIKKTMDNR
OaKLK8    -----------------------------------------------------------------------------------------------------------------------------------------------------SFPDTLNCAELNVLPQNRCEVAYPGQMTDSMLCAG-DSGGTDTCQGDSRGPLVCNG----------IP---------------------------
HsKLK8    TWMFLLGGAWAACGSQEDKVLGGHECQPHSQPWQAALFQGQQLLCGGVLVGGNWVLTAAHCKKPKYTVRLGDHSLQNKDGPEQEIPVVQSIPHPCYDVEDHNHDLMLLQLRDQASLGSKVKPISLADHCTQPGQKCTVSGWGTVTSP-ENFPDTLNCAEVKIFPQKKCEDAYPGQITDGMVCAG-SSKGADTCQGDSGGPLVCDGALQGITSWGSDPCGRSDKPGVYTNICRYLDWIKKIIGSK
PcKLK8    IWFLLLPLAWAASGSQEPKILEGKECEPHSQPWQVALFQGVRLLCGGVLIDDNWVITAAHCKKSNYTVHLGEHSLQSKDRLEQEIAVAESIPHPCYRGSEHRHDVMLIRLRSQAFLGPEVKAIKLADRCPQAGQHCTISGWGTVTSPRENFPDTLNCAEIQIIPQKQCKDAYPGKITDSMVCAG-DSSGADTCQGDSGGPLVCDGVLQGITSWGSDPCGRPEKPGVYTSLCRYLDWIKKTIGKR
BtKLK8    IWMLLLLLLESQAGHQENKVLEGKECKPHSQPWQTALFQGVRLICGGVLIEDNWVLTAAHCQKKKYVVRMGEHSLKKKDESEQERAVARSIPHPCYNSKNHSYDMMLIQLRGRVSLGPKVKPIKLADHCPQVGQKCTISGWGTVTSPREKFPDTLNCAEVKIIPQDQCEKAYPGQVTDSMVCAS-DSSGADTCQGDSGGPLVCNGVLHGITSWGSDPCGRPEKPGVYSKVCRSLDWIKKTIGRR
CfKLK8    TWMFLLLEAWAGHLRQESKVLGGQECEAHSQPWQTALFQGVRLLCGGVLIEDNWVLTAAHCKKRKYTVRLGDHSLKNKDSSEQEMAVAQSIPHPCYGSNEHSHDLMLIRLRGRASLGPQVKPINLADHCPEVGQKCTISGWGTVTSPRENFPDTLNCAEVEIFPQKKCKDVYPGEVTDGMICAG-DSNGADSCQGDSGGPLVCGGVLQGITSWGSDPCGRPERPGVYTNICRYLDWIKKTIGGR
CfKLK9    QWMLIYPGHISDGMLQESKVLGGQECEAHSQPWQTALFQGVRLLCGGVLIEDNWVLTAAHCKKRKYTVRLGDHSLKNKDSSEQEMAVAQSIPHPCYGSNEHSHDLMLIRLRGRASLGPQVKPINLADHCPEVGQKCTISGWGTVTSPRENFPDTLNCAEVEIFPQKKCKDVYPGEVTDGMICAG-DSNGADSCQGDSGGPLVCGGVLQGITSWGSDPCGRPERPGVYTNICRYLDWIKKTIGAD
MeTRYP    ----------A----DDDKIVGGYPCKRNSLYYQVSLNVG--HICGGSLIDKEWVLSAAHCYR-HFQVRLGESNIRVTEGNEQFIQAEKVILHPAFNKETMDNDIMLIKLETPAILNRQVAPIALPQSCASTGTRCLISGWGSTLSH-VDYPNLLQCLSAPLLSDAECQASYPRRVTENMVCAGFLKGSKDSCQQDSGSPMVCNGEHQSAVSWD-NGCALKNYPTVYTKVCNYTNWIHKVISDN
DrTRYP    KAFILLFAAYA----DDDKIVGGYECTKNGVPYQVSLNSG--HFCGGSLISNLWVELIAYIFQ-KNLVRLGEHNIDVTEGTEQFINSEKVIRHPSYNSNTLDNDVMLIKLSSSAQINSYVKTVSLPSSCASSGTSCLISGWGNMSAS-SNYPSRLMCLNAPILSDSTCRNAYPGQISSNMFCAGFMEGGKDSCQGDSGGPVVCNNQLQGIVSWG-YGCAQRNKPGVYAKVCNFTTWIRNTMNSN
GgPRSS2   SLFLICLGAAVAFPGDDDKIVGGYTCPEHSVPYQVSLNSG--HFCGGSLINSQWVLSAAHCYKSRIQVRLGEYNIDVQEDSEVVRSSSVIIRHPKYSSITLNNDIMLIKLASAVEYSADIQPIALPSSCAKAGTECLISGWGNTLSNGYNYPELLQCLNAPILSDQECQEAYPGDITSNMICVGFLEGGKDSCQGDSGGPVVCNGELQGIVSWG-IGCALKGYPGVYTKVCNYVDWIQETIAAY
GgKLK7    PI---FRNAKPEPMRTGPRLWRLQLCKQECRPYQVSLNSG--HFCGGSLISSQWVLSAAHCYKSSIQVKLGEYNLAAQDGSEQTISSSKVIRHSGYNSNTLNNDIMLIKLSKAATLNSYVNTVPLPTSCVTAGTTCLISGWGYTLSR---------ALKFYQLCHHRCL-----------------NRGKDSCQGDSGGPVVCNGQLQGIVSWG-FGCAQKGYPGVYTKVCNYVSWIKTTMSSN
GgKLK     VYYSVACQPPAPGGIDDDKIVGGYSCARSAAPYQVSLNSG--HFCGGSLISSQWVLSAAHCYKSSIQVKLGEYNLAAQDGSEQTISSSKVIRHSGYNSNTLNNDIMLIKLSKAATLNSYVNTVPLPTSCVTAGTTCLISGWGNTLSSGSLYPDVLQCLNAPVLSSSQCSRAYPGRITSNMICIGYLNGGKDSCQGDSSGPVVCNGQLQGIVSWG-TGCAQKGYPGVYTKVCNYVSWIKTTMSSN
GgKLKL    KFLVLFVGAVAFPISDDDKIAGGYSCARSAAPYQVSLNSG--HFCGGSLISSQWVLSAAHCYKSSIQVKLGEYNLAAQDGSEQTISSSKVIRHSGYNSNTLNNDIMLIKLSKAATLNSYVNTVPLPTSCVTAGTTCLISGWGNTLSSGSLYPDVLQCLNAPVLSSSQCSSAYPGRITSNMICIGYLNGGKDSCQGDSSGPVVCNGQLQGIVSWG-FGCAQKGYPGVYTKVCNYVSWIKTTMSSN
GgPRSS3   KFLVLFVGTVAFPISDDDKIVGGYSCARSAAPYQVSLNSG--HFCGGSLISSQWVLSAAHCYKSSIQVKLGEYNLAAQDGSEQTISSSKVIRHSGYNANTLNNDIMLIKLSKAATLNSYVNTVPLPTSCVTAGTTCLISGWGNTLSSGSLYPDVLQCLNAPVLSSSQCSSAYPGRITSNMICIGYLNGGKDSCQGDSGGPVVCNGQLQGIVSWG-IGCAQKGYPGVYTKVCNYVSWIKTTMSSN
XtPRSS2   KLLLILLGAAAAF--DDDKIIGGSTCARNSVPYIVSLNSG--HFCGGSLISNQWVVSAAHCYKASVQVRLGEHNIALSEGTEQFINSAKVIRHPSYNSRTIDNDIMLIKLASPASLNSAVNTVALPSSCAAAGTSCLVSGWGNLSTTTSNYPDLLQCLNAPILTTAQCSGAYPGQITNNMFCAGFLEGGKDSCQGDSGGPVVCNGELQGVVSWG-IGCAQRNYPGVYAKVCNYNSWIQSTIAAN
AcTRYP    SILLVLGVALAFPIDDDDKIVGGYTCQRGSVPYQVSLNSG--HFCGGALISNQWVVSAAHCYKSRIQVRLGEHSLSLNDGSEQYINSAKIIRHPSYNSRLLDNDIMLIKLSTTANLNSRVTSVSLPSSCVSTGTQCLISGWGNTLSSGTNYPDTLQCLKAPVLSSTQCQNAYPGQITNNMICIGFLEGGKDACQGDSGGPVVCNGQLQGVVSWG-IGCAQRGYPGVYTKVCNYVSWIQNTVRSN
HsPRSS3   RWGLE---PLLGGRTDDDKIVGGYTCEENSLPYQVSLNSG--HFCGGSLISEQWVVSAAHCYKTRIQVRLGEHNIKVLEGNEQFINAAKIIRHPKYNRDTLDNDIMLIKLSSPAVINARVSTISLPTAPPAAGTECLISGWGNTLSFGADYPDELKCLDAPVLTQAECKASYPGKITNSMFCVGFLEGGKDSCQRDSGGPVVCNGQLQGVVSWG-HGCAWKNRPGVYTKVYNYVDWIKDTIAAN
OaTRYP    FILFALLGAAVAFPMDDDKIVGGYTCQQNSLPYQVSLNSG--HFCGGSLINSEWVVSAAHCYMSRIQVRLGEHDIEVLEGTEQFIDSASVIRHPNYNSFNIDNDIMLIKLETPAELSSRVATVSLPSDCAPAGTSCLISGWGNTQSSGSNYPDLLQCLDAPILDDAQCHNAYPGQITNNMMCLGFLEGGKDSCQGDSGGPVVCNGELQGIVSWG-YGCAMKGKPGVYTKVCNYISWIQQTIENY
OaTRYPa   -----VAFPMD----DDDKIVGGYTCQQNSLPYQVSLNSG--HFCGGSLINSEWVVSAAHCYMSRIQVRLGEHDIEVLEGTEQFIDSASVIRHPNYNSFNIDNDIMLIKLETPAELSSRVATVSLPSDCAPAGTSCLISGWGNTQSSGSNYPDLLQCLDAPILDDAQCHNAYPGQITNNMMCLGFLEGGKDSCQGDSGGPVVCNGELQGIVSWG-YGCAMKGKPGVYTKVCNY------ICKNG
CfPRSS3   FIFLALLGATVAFPIDDDKIVGGYTCSRNSVPYQVSLNSG--HFCGGSLINSQWVVSAAHCYKSRIQVRLGEYNIAVSEGGEQFINAAKIIRHPRYNANTIDNDIMLIKLSSPATLNSRVSAIALPKSCPAAGTQCLISGWGNTQSIGQNYPDVLQCLKAPILSDSVCRNAYPGQISSNMMCLGYMEGGKDSCQGDSGGPVVCNGELQGVVSWG-AGCAQKGKPGVYTRVCKYVSWIQQTIAAN
MdTRYP    IIFLALLGAAVAFPTDDDKIVGGYTCAANSVPYQVSLNAG--HFCGGSLINSQWVVSAAHCYKSRIQVRLGEHNIEVLEGNEQFIDSAKVIRHPNYNSYTIDNDIMLIKLKTPATLNSRVSSITLPTSCAATGTSCLISGWGNTLSSGSNYPDLLQCLKAPVLSDSSCRNAYPGQITNNMICLGYLEGGKDSCQGDSGGPVVCNGELQGIVSWG-YGCAQKGKPGVYTKVCNYVDWIKTTIANN
MmTRYP    LLFLALVGAAVAFPVDDDKIVGGYTCRENSVPYQVSLNSG--HFCGGSLINDQWVVSAAHCYKTRIQVRLGEHNIKVLEGNEQFVNAAKIIKHPNFNRKTLNNDIMLIKLSSPVTLNARVATVALPSSCAPAGTQCLISGWGNTLSFGVSEPDLLQCLDAPLLPQADCEASYPGKITGNMVCAGFLEGGKDSCQGDSGGPVVCNGELQGIVSWG-YGCALADNPGVYTKVCNYVDWIQDTIAAN
MmPRSS3   LLILALVGAAVAFPVDDDKIVGGYTCQENSVPYQVSLNSG--HFCGGSLINDQWVVSAAHCYKTRIQVRLGEHNINVLEGNEQFVNAAKIIKHPNFNRKTLNNDIMLLKLSSPVTLNARVATVALPSSCAPAGTQCLISGWGNTLSFGVSEPDLLQCLDAPLLPQADCEASYPGKITGNMVCAGFLEGGKDSCQGDSGGPVVCNRELQGIVSWG-YGCALPDNPGVYTKVCNYVDWIQDTIAAN
BtPRSS2   LLILAFVGAAVAFPSDDDKIVGGYTCAENSVPYQVSLNAG--HFCGGSLINDQWVVSAAHCYQYHIQVRLGEYNIDVLEGGEQFIDASKIIRHPKYSSWTLDNDILLIKLSTPAVINARVSTLALPSACASGSTECLISGWGNTLSSGVNYPDLLQCLEAPLLSHADCEASYPGEITNNMICAGFLEGGKDSCQGDSGGPVACNGQLQGIVSWG-YGCAQKGKPGVYTKVCNYVDWIQETIAAN
CfPRSS3a  LLILAFLGAAVATPTDDDKIVGGYTCEENSVPYQVSLNAG--HFCGGSLISDQWVVSAAHCYKSRIQVRLGEYNIDVLEGNEQFINSAKVIRHPNYNSWILDNDIMLIKLSSPAVLNARVATISLPRACAAPGTQCLISGWGNTLSSGTNYPELLQCLDAPILTQAQCEASYPGQITENMICAGFLEGGKDSCQGDSGGPVVCNGELQGIVSWG-YGCAQKNKPGVYTKVCNFVDWIQSTIAAN
OaKLK14   -----MPR-------------GRQSVV----RWGCR-FLR---------------------------VSLGKHDLRWWEPTEQRRLVVRQIPHPSYNPRTQDSDLMLLRLDRPVQLTPAVQPLGLSPDCAAPGTPCRVSGWGTISSP-VRYPDILQCVNIQIVSDKACQGAYPGGITPSMVCAGDWQGGKDSCQGDSGGPLVCRGKLQGLVSWGLEQCGLSNHPGVYTNLCKFTRWIQNTMRGK
OaKLK14a  ------------------------------------RFLR---------------------------VSLGKHDLRWWEPTEQRRLVVRQIPHPSYNPRTQDSDLMLLRLDRPVQLTPAVQPLGLSPDCAAPGTPCRVSGWGTISSPPVRYPDILQCVNIQIVSDKACQGAYPGGITPSMVCAGDWQGGKDSCQGDSGGPLVCRGKLQGLVSWGLEQCGLSNHPGVYTNLCKFTRWIQNTMRGK
PcKLK14   MFFLLLQILAV----DNNKIIGGSPCIQNSQPWQAALLAGHRFICGAVLLSDQWAVTAAHCARPILRVALGKNNLKRWEATQQVLRVVRQVPHPQYDSRTHNNDLMMLQLRAAAW--EAVRLTVAV--CSP-GS-CSGSG-GTIASP-ARYPDSLQCVNISILSAQMCRQSYSEAITPGMVCAGVPEGGKDSCQGDSGGPLVCRGQLQGLVSWGMERCALPGYPGVYTNLCRYQNWIQERIRGK
MmKlk14   FLLLIQALAVAIAQSGDHKIIGGYRCVRNSQPWQVALQAGHRFLCGGVLLSDQWVITAAHCARPILHVALGKHNIRRWEATQQVVRVARQVPHPQYQPQAHDNDLMLLKLQKKVRLGRAVKTISVASSCASPGTPCRVSGWGTIASPIARYPTALQCVNVNIMSEQACHRAYPGIITSGMVCAGVPEGGKDSCQGDSGGPLVCGGQLQGLVSWGMERCAMPGYPGVYANLCNYHSWIQRTMQSN
HsKLK14   TWLLTQVLAIAMTQSDENKIIGGHTCTRSSQPWQAALLAGRRFLCGGALLSGQWVITAAHCGRPILQVALGKHNLRRWEATQQVLRVVRQVTHPNYNSRTHDNDLMLLQLQQPARIGRAVRPIEVTQACASPGTSCRVSGWGTISSPIARYPASLQCVNINISPDEVCQKAYPRTITPGMVCAGVPQGGKDSCQGDSGGPLVCRGQLQGLVSWGMERCALPGYPGVYTNLCKYRSWIEETMRDK
BtKLK14   GWESFLLLAMAQNQ-GNEKIIGGYTCTQGSQPWQAALLQGRRFLCGGSLLSDQWVITAAHCARPILRVALGKHNLKIPEATQQVLRVVRKVPHPRYNSRTNDNDLMLLQLERPARLGPRVRPISVASSCARVGSSCLVSGWGTISSPVARYPNSLQCVNINISSDQECRRAYSGAITPGMVCAGVPQGGKDSCQGDSGGPLVCGGQLQGLVSWGMERCAQPGYPGVYTNLCKYHTWIQGTIRRR
CfKLK14   --LFISLPVPAMAQSDENKIIGGYTCIQNSQPWQAALLAGRRFLCGGALLSRQWVITAAHCARPILRIALGKHNLKNWEATQQVLRVVRQVPHPQYNSQTHNNDLMLLQLERPIQLGRAVRPITIASSCARPGTSCLVSGWGTTSSPIVRYPNSLQCVNINISSDQECRQAYSQAITVGMVCAGVPQGGKDSCQGDSGGPLVCKGQLQGLVSWGMEHCALPGYPGVYTNLCKYRTWIQNTIWSK
MeKLK14   --------TANGRE-DEEKIIGGYTCIPNSQPWQAALLANRQFRCGGVLLSNRWVLTAAHCNHWNLRVVLGKHNIRLLEPSQQSVGVERRVPHPSYSPRTSNNDLMLLYLEKPVKLTNQVKPIQLAKNCANPGTDCLVSGWGTVSSPFARYPSTLQCLKISIFSEESCKNAYYGAITPGMVCAGDKKGGKDSCQGDSGGPLVCNGVLQGLVSWGMEHCALPGYPGVYTNLCRYRTWILNEMQKN
MdKLK14   SWLPV----------DGDKIIGGYTCIPHSQPWQAALFASRKFHCGGVLLSNRWVLTAAHCGH-NLRVALGKHNLQRLEPSQQMLRVNRQVVYPRYNQRTNDHDLMLLHLERPVKLTREIQPIQVARNCASPGTSCLVSGWGTISSP-VRYPSTLQCVNIDILSDERCRNSYPGAITRGMVCAGDQKGEKDSCQGDSGGPLVCNGALQGLVSWGSEQCAQAKYPGVYTNLCRYWTWIQNEVRKR
Ac_orph2  VFGLLLMGSAAFAQDTGERIIGGYNCPQRSRAFQAALVTGRRIYCGGSLVHPCWVLSAAHCKPRQMKVCLGKSNLRRYERTEQCLNIAEVRVHPEYDRSKNNKDYMLLRLQPCARLSDAVKTIQLPSGCPNDGKQCTVSGWGTTRSPQAQLPAQLQCANVSIVPQPKCNSAYRGSITPYMVCAGVPQGGTDSCQGDSGGPLVCNGQLEGVVSWGTYVCAQKGNPGVYAKVCCIVPWIQKTVNGT
AcKLK14L  VFGLLLMGSAAFAQDTGERIIGGYNCPQRSRAFQAALVTGRRIYCGGSLVHPCWVLSAAHCKPRQMKVCLGKSNLRRYERTEQCLNIAEVRVHPEYDRSKNNKDYMLLRLQPCARLSDAVKTIQLPSGCPNDGKQCTVSGWGTTRSPQAQLPAQLQCANVSIVPQPKCNSAYRGSITPYMVCAGVPQGGTDSCQGDSGGPLVCNGQLEGVVSWGTYVCAQKGNPGVYAKVCCIVPWIQKTVNGT
MdKLK12   ----------------------------------------------------------------PIAIVQGNSDE-------------------------------EMSLEGPAL--------------------FV-----------DRHPDQLQCLSLTITPNNTCHSVFPGKITENMVCAGGSMVGQDACQGDSGGPLVCDNVLQGLVSWG-LGCGQLGTPGVYVKICKYLDWIQTTVKN-
OaKLK12   ----------------------------------------------------------------QYWVRLGEHNLRSLDWTEQIRLSDRSITHPAYRASGHDNDIKLLRLATRARITNSVRPLTLPTSCPEPGTRCNVSGWGTTNRP-GTYRGQ---------------GRGRG---------GVERGRNKSVEG---------G-------WRH---------------------IRDHHLH-
MdKLK13   MWLVPLVLASSHAASEFSKIIGVKECIPHSQPWQAVLLVNGRLLCGGILIHPSWVLTAAHCLKNKYTVYLGKHALGYSEAGEQARRVTCSVPHPLYPTHQHDHDIMLLHLHKPAQLNNQVQVLPLPSQYLPPGTCCTVSGWGTTTSPQVNYPKTLQCAEIQLRSDEECHQSYPGKITPNMLCAGSQEGGKDSCEGDSGGPLVCNGILQGVISWGDFPCGQPNRPGVYTRVSRYVDWIQNVIQTR
MmKlk13   MWPLVLTLALSEGISDYPKILGGYTCLPHSQPWQAALLIRGRLLCGGVLVHPKWVLTAAHCRKDGYTVHLGKHALGRVENGEQAMEVVRSIPHPEYPTHLHDHDIMLLELKSPVQLSSHVRTLKLSADCLPTGTCCRVSGWGTTTSPQVNYPKTLQCANIELRSDEECRQVYPGKITANMLCAGTKEGGKDSCEGDSGGPLICNGKLYGIISWGDFPCGQPNRPGVYTRVSKYLRWIREIIRNT
HsKLK13   MWPLALTLALSGGVSESSKVLGGYTCFPHSQPWQAALLVQGRLLCGGVLVHPKWVLTAAHCLKEGLKVYLGKHALGRVEAGEQVREVVHSIPHPEYPTHLHDHDIMLLELQSPVQLTGYIQTLPLSHNRLTPGTTCRVSGWGTTTSPQVNYPKTLQCANIQLRSDEECRQVYPGKITDNMLCAGTKEGGKDSCEGDSGGPLVCNRTLYGIVSWGDFPCGQPDRPGVYTRVSRYVLWIRETIRKY
BtKLK13   MWPLALMVAWSGGISEYPKILGGYTCIPHSQPWQAALKVQGRLLCGGVLVHPKWVLTAAHCLKDGYRVYLGKHVLARVEAGEQVREVARAIPHPRYPTHLHDHDIMLLELKSSVQLTRHIQTLPLSHHCLPPGTCCRVSGWGTTTSPQVTFPQTLQCANIELRSDEECRQVYPGKITPNMLCAGTKEGGKDSCEGDSGGPLVCNGTLHGIISWGDFPCGQPNRPGVYTRVSQYVPWIQETIQKR
CfKLK13   MWPLVLMVALSSGISEYPKILGGYTCRPHSQPWQAALLVQGRLFCGGVLVHPKWVLTAAHCLKEGYRVYLGKHALGRVEAGEQVREVVRSIPHPQYPTHLHDHDIMLLELQSPVQPTNHIRVLPLSHNCLPAGTCCRVSGWGTTTSPQVSYPQTLQCANIQLRSDEECRQVYPGKITPNMLCAGTKEGGKDSCEGDSGGPLICNGTLHGIISWGDFPCGQPNRPGVYTRVSQYVLWIRETIRNH
Ac_orph3  LLLLCLAMKLPLPLADESRIIGGQECPKHGQPYQVILSNSRKVQCGGVLIDKDWVLTAAHCDNQTIHTRMGDHSLRANEGSEQCIKSAQKFIHPAYNPSTHDSDIMLIRLDNSANINEYVRPIELATQCTKPNTRCEVSGWGTIKTPQSEFPDLLQCATVYTISNEECNKAYPNAITENMLCATVSGGGVDSCQGDSGGPLVCNNKLQGIVSWGMQVCAQAGKPGVYTNICQFTDWIQNTMRGN
AcKLK14   TALLLLVLTVAAQ--DESRIIGGQECPKHGQPYQVILSNSRKVQCGGVLIDKDWVLTAAHCDNQTIHTRMGDHSLRANEGSEQCIKSAQKFIHPAYNPSTHDSDIMLIRLDNSANINEYVRPIELATQCTKPNTRCEVSGWGTIKTPQSEFPDLLQCATVYTISNEECNKAYPNAITENMLCATVSGGGVDSCQGDSGGPLVCNNKLQGIVSWGMQVCAQAGKPGVYTNICQFTDWIQNTMRGN
PcKLK5    RWILCIILGLTEPVLENSDLGTGA???????????????????????????????????????-IFRIFLGRQSLSPVESGQQALKGVKSIPHPGYSHPGHSNDLMLIKMNRKIHESHNIKPINISSHCPSAGTTCTVSGWGTISTQGIKFPKVLQCVDISVLSEERCKKDYPGQIDSTMFCAG-DETGKDSCQGDSGGPVVCNGNLQGLVSWGDSPCGQPDKPGVYTNLCRFTKWIHNTIKKN
OaKLK10   --PQI----------EESLEV--SPCGRDSHPWQVSLFRNLKFRCAGVLVDRSWVLTSATCID---------------RGLEESGRQGEGV-----------------------------------------GEL----GWTLEDG--LKYAKNLSCAPVKVLSHEECSQSYPGVVTRNMLCAG-QAGGRDPCQGDSGGPLVCNGTLQGILSWGDYPCGAGPHPAVYTKICRYSSWINKIIKNN
OaKLK10a  -----------------------SPCGRDSHPWQVSLFRNLKFRCAGVLVDRSWVLTSATCID-RSWPAQGKGSARSV-WVVGRRGLLRAWKARGWANEQILLLSFLERGVGPGRRGRGLESRGLEES-GRQGEGVGELGWTLEDGSTVKYAKNLSCAPVKVLSHEECSQSYPGVVTRNMLCAG-QAGGRDPCQGDSGGPLVCNGTLQGILSWGDYPCGAGPHPAVYTKICRYSSWINKIIKNN
MdKLK11   LWGPALLLATRGPAAAETRIIKGYECPAHSQPWQVALFQKSRLHCGATLINRQWLLTAAHCKKPQYWVYLGEHNLQRPDSCEQKRMATLSFPHPGFPNKDHRNDIMLVKMNSPVMLTRGVKPLALPEDCATAGSQCLISGWGTTTSPQLTLPHTLRCANITLIDHRECEGAYPGNITDTMVCAGVTKEGKDSCQGDSGGPLVCNGTLQGIISWGQDPCAVSRKPGVYTKVCKYVDWIHETIKDN
MeKLK11   ---------------AETRIIKGYECPAHSQPWQVALFQN-RLHCGATLINRQWLLTAAHCKP-QYWAHLGVHNLQQPDNCEQRRVATISIPHPDFPNKDHRNDIMLVKLKAPVRLTRAVQPLPLTERCVTPGSQCLISGWGTTTSPQLTLPHTLRCANITIIDHRECEGAYPGNITDTMVCASVKEAGKDSCQGDSGGPLVCNGTLQGIISWGQDPCAVTRKPGVYTKVCKYVDWVQQTIKDN
PcKLK11   RWIML---ALGTGHVGETRIIKGYECTPHSQPWQVALFQKTRLLCGATLIAPKWLLTAAHCRKPLYAVHLG????????????TRMATESFPHPGFPNKDHRNDIMLVKMTTPAKITRAVRPITLSSHCVTAGTRCLISGWGTTSSPQLHLPHSLRCANITIIEHKQCEDAYPGNITDTMLCASVQEEGKDSCQGDSGGPLVCNDSLQGIISWGQDPCAVTRKP-VYTKVC-YVNWIQKTMENN
MmKlk11   DWMILIALALVTGHVGETRIIKGYECRPHSQPWQVALFQKTRLLCGATLIAPKWLLTAAHCRKPHYVILLGEHNLEKTDGCEQRRMATESFPHPDFPNKDHRNDIMLVKMSSPVFFTRAVQPLTLSPHCVAAGTSCLISGWGTTSSPQLRLPHSLRCANVSIIEHKECEKAYPGNITDTMLCASVRKEGKDSCQGDSGGPLVCNGSLQGIISWGQDPCAVTRKPGVYTKVCKYFNWIHEVMRNN
HsKLK11   DWRILILLALATGLVGETRIIKGFECKPHSQPWQAALFEKTRLLCGATLIAPRWLLTAAHCLKPRYIVHLGQHNLQKEEGCEQTRTATESFPHPGFPNKDHRNDIMLVKMASPVSITWAVRPLTLSSRCVTAGTSCLISGWGSTSSPQLRLPHTLRCANITIIEHQKCENAYPGNITDTMVCASVQEGGKDSCQGDSGGPLVCNQSLQGIISWGQDPCAITRKPGVYTKVCKYVDWIQETMKNN
BtKLK11   QL---IMFALVTGHVGETRIIKGYECPPHSQPWQAALFQKTRLLCGATLIAPRWLLTAAHCRKPRYVVHLGAHSLGRQDGCEQTRTATKSFPHPDFPNKDHRNDIMLVKMVTPAHLTWAVRPLTVSPRCVPAGANCLISGWGTMSSPQLHLPHTLRCANVTIIKHRECEDAYPGNITDTMVCASVRKEGKDSCQGDSGGPLVCNGSLQGIISWGQDPCAVSKKPGVYTKVCKYVDWIQKTMENN
CfKLK10   PWWVLFPGRITDNMVAETRIIKGYECSPHSQPWQVALFQKTRLLCGATLIAPKWLLTAAHCHRHRYVVHLGEHNLQRRDGCEQTLSATESFPHPDFPNKDHRNDIMLVKMTRAAFITWAVRPLTLSSHCVTPGTRCLVSGWGSTSSPQLQLPHTLRCANITIINHEECEKAYPGNITNTMVCASVLESGKDSCQGDSGGPLVCDGSLQGIISWGQDPCAVTRKPGVYTKVCKYVDWIRKTMARG
CfKLK11   MFALVMVG-------DETRIIKGYECSPHSQPWQVALFQKTRLLCGATLIAPKWLLTAAHCRKPRYVVHLGEHNLQRRDGCEQTLSATESFPHPDFPNKDHRNDIMLVKMTRAAFITWAVRPLTLSSHCVTPGTRCLVSGWGSTSSPQLQLPHTLRCANITIINHEECEKAYPGNITNTMVCASVLESGKDSCQGDSGGPLVCDGSLQGIISWGQDPCAVTRKPGVYTKVCKYVDWIRKTMENN
OaKLK15   RFISLVATAAQ----GGDKVLGGKECAPGSQPWQVALFDFGRFNCGGTLLTPRWVLTAAHCLTRPIRVRLGEHNLKVLEGQEQLRGVSRAIPHPRYRERDHEDDIMLLKLALPARLTPSVRPLSLPTRCPQPGDRCVVSGWGLVANS-----------------------------------KGEEAGGTDR--------------------W-------------------------------
MdKLK15   LLTFSFLLTVTVSQ-GNDKVLGGEECPPHSQPWQVALFEGRRFNCGASLISSQWLLTAAHCYTSKMRVRLGEHNLRVWDGMEQLRGVVYAFPHPRYQGHGHHDDIMLLRLARPASLSDSVQPVALPVRCPRTGEQCVVSGWGLVAESKVKLPDTLHCANISIISAASCNRDYPGQVTDTMVCAGVEGGGTDSCEGDSGGPLVCGGTLQGIVSWGDVPCDTTTKPGVYTKVCKYLTWIRDTMKNN
MeKLK15   ---------------DNDMVLGGEECRPHSQPWQAALFEGSRFNCGASLISNQWLLTAAHCITGKMQVRLGEHNLRVREGVEQLRGVSYAIPHPRYKSHGHHDDIMLLRLTRPARLSDSVRPVPLPTRCPRQGEQCVVSGWGLVAESRVKLPDTLHCANISIISTASCDKDYRGQVTDTMVCAGVAGGGTDSCEGDSGGPLVCGGMLQGIVSWGDVPCDTTAKPGVYTKVCKYLGWIHDVMK--
PcKLK15   MWLLLFSILLTSAGADGDTGLQDEECAPHSQPWQVALFEGGRFNCGASLISPQWVLSAAHCQSRFMRVRLGEHNLHKREGSEQLRAVSRVIPHPNHEARTHNHDVMLLKLARPVRLTREVCPLALPGRCPRPGEACVVSGWGLVLEDQVSLPDSLHCANISIVSTESCNKEYPGRLRNTMVCAGVEGRGTDSCE--------------------------------------------------
MmKlk15   MWLLLFVLLVSAAQ-DGDKVLEGEECVPHSQPWQVALFERGRFNCGAFLISPRWVLTAAHCQTRFMRVRLGEHNLRKFDGPEQLRSVSRIIPHPGYEARTHRHDIMLLRLFKPARLTAYVRPVALPRRCPLIGEDCVVSGWGLLSDNHVRLPDTLHCANISIISEASCNKDYPGRVLPTMVCAGVEGGGTDSCEGDSGGPLVCGGALQGIVSWGDVPCDTTTKPGVYTKVCSYLEWIWENVRRY
BtKLK15   CLLLTFLLASAVAQDDSDKVRRDEECVPHSQPWQVALFEHGRFNCGASLISPQWVLSAAHCQTRFLRVRLGEHNLRKRDGPEQLRTVSRIIPHPRYKALNHRHDLMLLRLTRPVRVTAEVRPIPLPARCPQAGEACVVSGWGLVANKQVRLPDRLHCANISIISTASCNKDYAGRLMDTMVCAGVEGGGINSCEGDSGGPLVCGGVLQGIVSWGDVPCDTTTKPGVYTKVCSYLEWIKETMKRS
HsKLK15   MWLLLFLLASTAAQ-DGDKLLEGDECAPHSQPWQVALYERGRFNCGASLISPHWVLSAAHCQSRFMRVRLGEHNLRKRDGPEQLRTTSRVIPHPRYEARSHRNDIMLLRLVQPARLNPQVRPAVLPTRCPHPGEACVVSGWGLVSHNQVSLPDTLHCANISIISDTSCDKSYPGRLTNTMVCAGAEGRGAESCEGDSGGPLVCGGILQGIVSWGDVPCDNTTKPGVYTKVCHYLEWIRETMKRN
CfKLK15   MWLLLSFLLTAAAVQDTDKILGGEECEPHSQPWQVALFERGRFNCGASLISEHWVLSAAHCQTRFMRARLGEHNLRKRDGPEQLRTLARIIPHPLYEAHSHRHDVMLLRLTRPARLSRQVRPVALPTRCPQPAEACVVSGWGLVSDHQVSLPDTLHCANISVIPAASCNKDYPGRLVASMLCAGAEGGGTESCEGDSGGPLVCRGVLQGIVSWGDVPCDTTTKPGVYTKVCSYLEWIKETMKRN
Ac_orph1  YSFLVYVFTASAA--EAERVPGGKACPAHSQPWQAGLFSGFRLVCGGTLIHKSWVLSAAHCRRRPFPVRLGEHDLKRLDWSEQLKLASKVIVHPNYDPQTKNNDIMLVKLLTPVCLNNKVKILKLPTTCPVPGTECLISGWGTTTSPEVNFPDVLHCANITVVDYEVCRSIYPNYINENMVCAGKMEGGTDACQGDSGGPLACNGQLQGIVSWGPILCGQPNRPGVYVNVCKYVDWIRETIRHN
AcKLKL    YSFLVYVFTASAA--EAERVPGGKACPAHSQPWQAGLFSGFRLVCGGTLIHKSWVLSAAHCRRRPFPVRLGEHDLKRLDWSEQLKLASKVIVHPNYDPQTKNNDIMLVKLLTPVCLNNKVKILKLPTTCPVPGTECLISGWGTTTSPEVNFPDVLHCANITVVDYEVCRSIYPNYINENMVCAGKMEGGTDACQGDSGGPLACNGQLQGIVSWGPILCGQPNRPGVYVNVCKYVDWIRETIRHN
MdKLK9    PW---AARAYPEGTLTDTRAIGAEECTPNSQPWQAGLFFLTRLFCGATLLNDQWLLTAAHCRKPYLWVRLGEHHLWKWEGPEQLFRVTDFFPHPGFSAHDHNHDIMLIRLKRPAKLGPAVQPLNISNNCVRPGTTCLISGWGATSSPEVEYPLSLQCANISVLDPRLCHKAYPGRITSNMVCAGLWEGGRGSCQGDSGGPLVCNGALAGVVSGGAEPCSKPKRPSVYTSVCQYRKWISKTMREN
MmKlk9    GLTLVLFSLLAGHCGADTRAVGARECVRNSQPWQAGLFYLTRQLCGATLINDQWLLTAAHCRKPYLWVRLGEHHLWRWEGPEQLLLVTDFFPHPGFSANDHNDDIMLIRLPRKVRLTPAVQPLNLTESRPPVGTQCLISGWGSVSSSKLQYPMTLQCANISILDNKLCRWAYPGHISEKMLCAGLWEGGRGSCQGDSGGPLVCEGTLAGIVSGGSEPCSRPRRPAVYTNVFDYLEWIESTMEKN
HsKLK9    GW-------------ADTRAIGAEECRPNSQPWQAGLFHLTRLFCGATLISDRWLLTAAHCRKPYLWVRLGEHHLWKWEGPEQLFRVTDFFPHPGFSANDHNDDIMLIRLPRQARLSPAVQPLNLSQTCVSPGMQCLISGWGAVSSPKALFPVTLQCANISILENKLCHWAYPGHISDSMLCAGLWEGGRGSCQGDSGGPLVCNGTLAGVVSGGAEPCSRPRRPAVYTSVCHYLDWIQEIMEN-
BtKLK9    GW-------------ADTRAIGAKECRPNSQPWQAGLFYLTHLFCGATLISDRWLLTAAHCRKWYLWVRLGEHHLWKWEGPEQLFRATDFFPHPGFTAQDHNNDIMLVRLPRKAHLGPAVQPLNLSQTCVSPGTQCLISGWGAVSSPKVEYPLTLQCANISILEPRLCRRAYPGHISDSMLCAGLWEGGRGSCQGDSGGPLVCNGTLAGVVSGGSEPCSRPRRPAVYTSVCHYLDWIQETMEDN
XtKLKun3  IWVLLFLGVVAA---VDDKIIGEYECAPHSQKWQVYFTYKGYPWCGGSLISSRWIISAASCNQSYLIAHLGKHDITREEGTEQHIQVEKTFPHNRYLGLSDSNNIMLVKLAEPAQFNQFVQPIKVASSCPREGKVCQVSGFGNLNSYAEKYPDRLQCLDLPILPESSCDAYFPKKMHTNLMCAGFAQDDKDSCQGDAGGPLICKGELYGIILWG-NECSGRGIPGVYLKVCNFTNWMQNIINNN
XtKLKun2  LWILLFLAVAAAAPLDDDKIVGGYECTPHSQPWQVYFTQNSQVFCGGSLVTPRWIISAAHCYRPTLVAHLGDHDLTKEEGTEQHIQVEAAYKHSSYKDEAYDHDIMLVKLAKPAQYNQYVQPIPVARSCPREGTECLVSGYGNLRSDIGEFPDRLQCVDVPVLSDSSCKASCRGLFTENMFCAGFLEGGKDSCQVDSGGPLVCNGELYGVVSWG-WGCAQRNAPGVYAKVCNYLRWVQNIIENN
XtKLK     --ILLLLFAAAAPLDDDDKIVGGYECTPHSQPWQVLFTYNGGNWCGGSLISPRWIISAAHCYQPTLVALLGEHDLKKKEGTEQHIQVEAAYKHFGYKDKAHDHDIMLVKLAKPAQYNQYVQPIPVARSCPTDGAKCLVSGFGNVLGYNVRYPDQLQCLEVPIVSDSSCKASYPRMISENMFCAGFLEGGKGSCHGDSGGPLICNGELYGAVSWGGSYCISKNSPGVYAKVCNYLDWIKNITENN
XtKLKun7  LWVLMFLAVAAAAPLDDDKIVGGYECTPHSQPWQVLFTYNGGNWCGGSLISPRWIISAAHCYQPTLVALLGEHDLKKKEGTEQHIQVEAAYKHFGYKDKAHDHDIMLVKLAKPAQYNQYVQPIPVARSCPTDGAKCLVSGFGNVLGYNVRYPDQLQCLEVPIVSDSSCKASYPRMISENMFCAGFLEGGKGSCHGDSGGPLICNGELYGAVSWGGSYCISKNSPGVYAKVCNYLDWIKNITENN
XtKLKun1  LWLLLLCD-------DDDKIVGGYECTPHSQPWQVFFTFNGRNWCGGSLISPRWIISAAHCYQPTLVALLGEHDLKKKEGTEQHIQVEAAYKHFGYKDEAYDHDIMLVKLAKPAQYNQYVQPIPVARSCPTDGAKCLVSGYGNL----LAYNSR------------------------------------------------------------------------------------------
XtKLKun6  LWVLMFLAVAAAAPLDDDKIVGGYECTPHSQPWQVLFTFNGRNWCGGSLISPRWIISAAHCYQPTLVALLGEHDLKKKEGTEQHIQVEAAYKHFGYKDEAYDHDIMLVKLAKPAQYNQYVQPIPVARSCPTDGAKCLVSGYGNVLGYNTRYPDQLQCLEVPIVSDSSCKASYPRMISENMFCAGFLEGEKGSCKGDSGGPLICNGELYGAVSWGGRYCISKNSPGVYAKVCNYLDWIKNITENN
XtKLK15   LWVLMFLAVAAAAPLDDDKIVGGYECTPHSQPWQVLFTFNGRNWCGGSLISPRWIISAAHCYQPTLVALLGEHDLKKKEGTEQHIQVEAAYKHFGYKDEAYDHDIMLVKLAKPAQYNQYVQPIPVARSCPTDGAKCLVSGYGNVLGYNTRYPDQLQCLDVPIVSDSSCKASYPRMISENMFCAGFLEGGKGSCKGDSGGPLICNGELYGAVSWGGSYCISKNSPGVYAKVCNYLDWIKNITENN
XtKLK11   NWWVLLAVAAAAPLDDDDKIVGGYECTPHSQPWQVFFTFNGRNWCGGSLISPRWIISAAHCYQP------------------------------------------------------------------------------------------------------------------------------------------------------------------------------------
MeKLK12   SILLLLLG-------LSQPLTNGTTCIPNSQPWQVGLFEGNQLLCGGVLISSH-VLTAAHCNHNKYWVRLGDHSLQNVDGTEQIRRTGRSVTHPGY--QEASHDLCLLYLLFPARITRAVQPLALPTG-VTPGTLCRVSGWGITNHS--PDSEKLQCLSLRITPDNKCQTVFPGMITENMMCAG-GDNGKDACQ--------------------------------------------------
XtKLKun4  FWAMMFLAVAAA---DDSRIVGGYECAPHSKPWQVHLNYKGSFFCGGSLIAPRWIVSAAHCYLLYVVAHIGMHDVSKAEGTVQIIQVEKSFQHYKYNSSSIDNDIMLIKLAEPAQFNHYVQPIPLAHSCPIKGTTCVVSGYGNMRPG-GEFPDRLQCLDLPVLPEDSCKSSY-GDITNNMFCAGFQEGGKDSCQGDSGGPLVCDGELFGVVSWG-YGCATKGYPGVYTKVCHYIDWVNDIMEDH
MmKlk12   SI---LLLLCAVGLSDREKIYNGVECVKNSQPWQVGLFHGKYLRCGGVLVDRKWVLTAAHCRD-KYVVRLGEHSLTKLDWTEQLRHTTFSITHPSYGAYQHEHDLRLLRLNRPIHLTRAVRPVALPSSCVTTGAMCHVSGWGTTNKPWDPFPDRLQCLNLSTVSNETCRAVFPGRVTENMLCAG-GEAGKDACQGDSGGPLVCGGVLQGLVSWGSGPCGQKGIPGVYTKVCKYTDWIRIVIRNN
CfKLK12   RWILLCVLGLS----ATEKIVKGKECARHSQPWQVGLFEGANLRCGGVLIDRRWVLTAAHCSGSRYWVRLGEHSLSRLDWTEKIRRSGFSMTHPSYAQHSHDNDIRLLRLGTPVPLTRSIQPLPLPTTCAVAGTKCQISGWGITNQL-NPFPDLLQCLNVSIVSSAACRAVFPGRITDNMVCAS-GTEGADACQGDSGGPLVCGNVLQGLVSWGTEPCGQKGIPGVYTNICKYVDWIRMVMRNN
HsKLK12   IFLLLCVLGLSQA--ATPKIFNGTECGRNSQPWQVGLFEGTSLRCGGVLIDHRWVLTAAHCSGSRYWVRLGEHSLSQLDWTEQIRHSGFSVTHPGYGASTHEHDLRLLRLRLPVRVTSSVQPLPLPNDCATAGTECHVSGWGITNHPRNPFPDLLQCLNLSIVSHATCHGVYPGRITSNMVCAG-GVPGQDACQGDSGGPLVCGGVLQGLVSWGSGPCGQDGIPGVYTYICNSTSWNFNSCQPF
BtKLK12   IFLLLCFVGFSHE--AKEKITNGTECIPHSQPWQVGLFEGTRLRCGGVLIDRRWVLTAAHCSGSRYWVRLGEHSLSKLDWTEQIRRSGLSVTHPSYNLGNHDNDLRLLRLGTPVRLTTSVQPLPLPTTCATAGTECHISGWGTTNHP-SPFPDRLQCLSLSIVSNATCRAVFPGRITDNMVCAG-GKAGEDACQGDSGGPLVCGGVLQGLVSWGSGPCGQEGIPGVYTNVCKYVDWIQTVMRSN
PcKLK9    KLALVLLSLLA?????????????????????????????--???????ISDRWLLTAAHCRQRYLWVRLGEHHLWLWEGPEQLFRVTDFFPHPGFSAQDHNDDIMLIRLPRKARIGPAVKPLNLSETCVSPGAHCLISGWGAVSSPKVEYPKTLQCANISILEPILCHIAYPGHISYKMLCAGQWEGGRGSCQGDSGGP--------------------------------------------
OaKLK1L   -----------------------------------------------------------------------------------------------------------------------------------------------------IFPSELQCVELQILPNEICDLAHPEKVTEFMLCAGLMQGGKDSCQGDSGGPLICNNTLQGITSWGHFPCGLPGKPGLSTKVFAYLDWIAKTMEDN
PcKLK12   IF---LLLCLIGLSQATEKIYNGTECVPNSQPWQVGLFEGTSLRCGGVLIDRRWVLTAAHCSGRRYWVRLGEHSLSQLDWTEQIRRSGFSVTYPSYGAVKHDHDLRLLRLGMPVRLTRSVQTLPLPRTCVTANTKCHISGWGTTNRP----------------------------------------------------------------------------------------W--------
TgKLKLa   --------------------------------------------------------------------------------------------------------------------------------------------------------------------------------------------GRDSCQGDSGGPLVCEGTLQGIVSWGMERCGTPRRPGVYTKVCRYARWIRDTMEDT
TgKLKL    ---------------------------------------------------------------------------------------------------------------------------------------------------------------------------------------GNLQGGRDSCQGDSGGPLVCEGTLQGIVSWGMERCGTPRRPGVYTKVCRYARWIRDTMEDT
PcTRYP    NFPLSFSF-------AADEKIRGLHLSRAFRPLPGSLNIG--HFCGGSLITEQWVVSAAHCYESEIEVHLGEHNIEESEGTEQFIPSSEVITHPDYDESTYDNDIMLIKLSYPATINSWVSPVSLPTSCATAGTECLISGWGNT-------------------------KIF--------------------------------G-------------------------SKY-PW--------
MgKLKL    ---------------------------SKK------------MLCAGV--------------------------------------------------------------------------------CASSGSRAK---------------------------------------------------------GDSGGPLVCDGRLQGIVSWGPGVCGDPQKPGVYVNLCKYTRWIHDTMRRN
mask      IIIIIIIIIIIIIIIIIIIIIIIIIIIIIIIIIIIIIIIIIIIIIIIIIIIIIIIIIIIIIIIIIIIIIIIIIIIIIIIIIIIIIIIIIIIIIIIIIIIIIIIIIIIIIIIIIIIIIIIIIIIIIIIIIIIIIIIIIIIIIIIIIIIIIIIIIIIIIIIIIIIIIIIIIIIIIIIIIIIIIIIIIIIIIIIIIIIIIIIIIIIIIIIIIIIIIIIIIIIIIIIIIIIIIIIIIIIIIIIIIIII
