# Supplementary material for: Evolution of the Plasma and Tissue Kallikreins, and Their Alternative Splicing Isoforms
Source: PLoS One. 2013 Jul 10;8(7):e68074. doi: 10.1371/journal.pone.0068074 (PMC3707919; doi:10.1371/journal.pone.0068074)
Supplement: Alignment S6 — Trimmed alignment for the KLKs-all dataset; the KLKs-all dataset was used to construct the tree shown in Figure S3. For each dataset, the alignment was produced using the program Muscle. Manual masking and trimming was performed in McClade. The files were then exported in Phylip3.6 simple text format. The accession numbers for all sequences can be found in Table S1, using the sequence name abbreviation given in the beginning of each line. For each dataset, the “masked” alignment includes all full length sequences; the last line (which contains only ‘I’ characters and ‘−’ for gaps) was used to mark with an ‘I’ all unambiguous homologous residues retained for phylogenetic analysis. The trimmed alignment is the result of deleting all positions that are not marked with an ‘I’ in the masked alignment; the trimmed alignments were used for the phylogenetic analysis. (PHY) [file pone.0068074.s011.phy]

305 247
HsKLK13b  -------MGLI---------------YKCL----PEKVTVIET---RCPGVFQGSQH----------------------QWDQW----------VSPRWLH-------LLPPLSALAG-------------CP--TSARAATLWGSPGPPQ------MG----------------PH-------CRTLSKGGAQSLP-RQARPRAC------------------------------GSW--------
HsCTRCa   LGITVLAALLA-----------------CAPTVWPWE--------------RTTWRWKTKKDPCL----WVWT---------------------PSTSTRD------------GMPSC-------------CA------------------MILPSSLQSM------------------------------------------------------WS------------------------------
HsKLK6c   -------------------------------------------------------------------------------------------------------MKKLMVVLSL--------------------IAG--IFRSSWGSI--------------------------TFKGRVPRSRVLL--------------------SG-------------------------------L-------
HsKLK13c  ----------------------------------MWPLAL-----VIA----------------------------SLTALSGGEDF-------KEPS---------------QGPRDVMAASRPEAFPK--------------GLTLEPR---PEKGICG---------CLA--PG-------------------------------TILGLKVW---LFSSGDTP-----------WIRATPECH
OaKLKB1   LRCQFFTYASLPTECQGDTNVRVVGGTKSAPGEWPWQVSLVKKQHLLCGGSIIGPRWILTAAHCFPALWRVYGGILNQSTIDENTPFSRVQEIIIHSQYKVLNSGHDIALMKLESPLNFT-------------------------------------------------------------------------------------------------------------------------------
MeKLKB1   PRCTMFSFLPAVVGGLVS???????????????????????????????????????????????PDIWRIYTGILNQSEIQAATPFSKAKKIIIHPHYKISETSHDIALIKLETPLHFTDLQTSICLPSKEDMTYTNCWVTGWGFTQEKG-EIQNTLQKVKIPLVPIEECREKYQHKVTDQMICAGDKEGGKDACKGDSGGPLSCEQQLVGITSWGD-GCAKKDRPGVYTKVAAYMDWILEITQN-
MdKLKB1   PRCILFSFLPAMADGLVSFTGRIVGGKPSSLKEWPWQVSLVKLQSHVCGGSIIGDQWVLTAAHCFPDIWRIYSGILNQSEIQADTPFSRAKEIIIHHQYEISEIGHDIAIIKLDTPLNCTDSQSSICLPSE--ENYQDCWVTGWGYTQEKG-EIQNTLLKANIPLISNEECQKKYQYKVTDHMICADDKEGGKDSCKGDSGGPLSCIHKLVGITSWGD-GCGQKDHPGVYTKVTAYLDWILENTRN-
MdKLKB1a  PRCILFSFLPAMADGLVSFTGRIVGGKPSSLKEWPWQVSLVKLQSHVCGGSIIGDQWVLTAAHCFPDIWRIYSGILNQSEIQADTPFSRAKEIIIHHQYEISEIGHDIAIIKLDTPLNCTDSQSSICLPSE--ENYQDCWVTGWGYTQEKG-EIQNTLLKANIPLISNEECQKKYQYKVTDHMICADDKEGGKDSCKGDSGGPLSCIHKLVGITSWGD-GCGQKDHPGVYTKVTAYLDWILENTRN-
PcKLKB1   PRCLLFSFLPAVLEAVLTSNTRIVGGTNSSRGEWPWQVSLATLRSHLCGGSIIGHQWVLTAAHCFPDVWRIYGGILSLSEITKETPFSQVKEIIIHQQYKISEIDHDIALVKLEAPLNYTEFQKPICLPSKDAHTYTNCWITGWGFTKEKG--EIQTLQRAHIPLIMNEECQTRYQDYKIQEMVCAGYADEGTDACKGDSGGPLVCKHHLVGVTSWGE-GCARQDQPGVYTQVAAYTDWIAEEPGRG
MmKlkb1   PRCLLFSFLAVSADNLVSINARIVGGTNASLGEWPWQVSLVKLQTHLCGGSIIGRQWVLTAAHCFPDVWRIYGGILSLSEITKETPSSRIKELIIHQEYKVSEGNYDIALIKLQTPLNYTEFQKPICLPSKDTNTYTNCWVTGWGYTKEQG-ETQNILQKATIPLVPNEECQKKYRDVINKQMICAGYKEGGTDACKGDSGGPLVCKHQLVGITSWGE-GCARKDQPGVYTKVSEYMDWILEKTQSS
BtKLKB1   PRCLLFSFLPEVLSDVESKRTRIVGGTNASWGEWPWQVSLVKQQSHLCGGSIIGRQWVLTAAHCFSNIWRIYGGILNLSEITTETSFSQIKEIIVHPNYKISEGSHDIALIKLEAPLNFTDLQKAICLPSKDTKPYTDCWITGWGFTEEKG-KIQNTLQKANIPLISNEECQKSYRDKITKQMICAGYKEGGKDACKGDSGGPLVCQHHLVGITSWGE-GCARREQPGVYTKVAEYVDWILEKTQDS
CfKLKB1   PRCLLFSFLPEVLADVVSTSTRIVGGTNSSWGEWPWQVSLVKLQSHLCGGSIIGRQWVLTAAHCFPDVWRIYSGILNLSEITKETPFSQIKEIIIHQNYKITDGSYDIALIKLEAPLNYTEFQKPICLPSKDTNTYTNCWVTGWGFTKERG-EIQNSLQKANIPLVPNEECQKKYRDEVNKQMICAGYKEGGKDACKGDSGGPLVCKHHLVGITSWGE-GCGRREQPGVYTKVAEYVDWIKTQVGDG
CfKLKB1a  PRCLLFSFLPEVLADVVSTSTRIVGGTNSSWGEWPWQVSLVKLQSHLCGGSIIGRQWVLTAAHCFPDVWRIYSGILNLSEITKETPFSQIKEIIIHQNYKITDGSYDIALIKLEAPLNYTEFQKPICLPSKDTNTYTNCWVTGWGFTKERG-EIQNSLQKANIPLVPNEECQKKYRDEVNKQMICAGYKEGGKDACKGDSGGPLVCKHHLVGITSWGE-GCGRREQPGVYTKVAEYVDWIKTQVGDG
HsKLKB1e  PRCLLFSFLPAVLSNVESTSTRIVGGTNSSWGEWPWQVSLVKLQRHLCGGSLIGHQWVLTAAHCFQDVWRIYSGILNLSDITKDTPFSQIKEIIIHQNYKVSEGNHDIALIKLQAPLNYTEFQKPICLPSKDTSTYTNCWVTGWGFSKEKG-EIQNILQKVNIPLVTNEECQKRYQDKITQRMVCAGYKEGGKDACKGDSGGPLVCKHRLVGITSWGE-GCARREQPGVYTKVAEYMDWIKTQSSDG
HsKLKB1b  -------------------------MYT--PNAQ------------YC------------QMRCT--------------------------------------FHPRCLLFSF-LPASINDMEKRFG----CFSVGTLVHRTGAGHSL---------KQCG----HQISACHRIYKG---VDMRGVNFNVSKVSSVE----------------------ECQKRCTS----NI--------------
HsKLKB1c  ---------------------------MYTPNAQ------------YC------------QMRCT--------------------------------------FHPRCLLFSF-LPASINDMEKRFG----CFSVGTLPKVHRTGAVSGHS-----LKQCG----HQISACHRIYKGDMRGVNFNV-SKVSSVEECQKRCTSNIRCSYATQTFHKEYRNNCLLKYSPGTPTAI--------------
HsKLKB1f  PRCLLFSFLPAVLSNVESTSTRIVGGTNSSWGEWPWQVSLVKLQRHLCGGSLIGHQWVLTAAHCFQDVWRIYSGILNLSDITKDTPFSQIKEIIIHQNYKVSEGNHDIALIKLQAPLNYTEFQKPICLPSKDTSTYTNCWVTGWGFSKEKG----------------------RF--RWSLSLQTQ-----------------------------WNVAFGGHHQLG--------------------
HsKLKB1   PRCLLFSFLPAVLSNVESTSTRIVGGTNSSWGEWPWQVSLVKLQRHLCGGSLIGHQWVLTAAHCFQDVWRIYSGILNLSDITKDTPFSQIKEIIIHQNYKVSEGNHDIALIKLQAPLNYTEFQKPICLPSKDTSTYTNCWVTGWGFSKEKG-EIQNILQKVNIPLVTNEECQKRYQDKITQRMVCAGYKEGGKDACKGDSGGPLVCKHRLVGITSWGE-GCARREQPGVYTKVAEYMDWIKTQSSDG
HsKLKB1d  PRCLLFSFLPAVLSNVESTSTRIVGGTNSSWGEWPWQVSLVKLQRHLCGGSLIGHQWVLTAAHCFQDVWRIYSGILNLSDITKDTPFSQIKEIIIHQNYKVSEGNHDIALIKLQAPLNYTEFQKPICLPSKDTSTYTNCWVTGWGFSKEKG----------------------RF--RWSLSLQTQ-----------------------------WNVAFGGHHQLG--------------------
HsKLKB1a  MILFKQATYFI----------SLFATVSCGCLTQLYENAF-----F--RGGDVASMYTPNAQYCQ-------------------------MRCTFHPR---------CLLFSF-LPASINDMEKRFG----CFSVGTLPKVHRTGAVSGHS-----LKQCG----HQISACHRIYKGDMRGVNFNV-SKVSSVEECQKRCTSNIRC---------------------------------Q-------
AcKLKB1   PRCLFFTYLPGQLGGVISRIGRIVGGVNASVAEWPWQVSLVKLQSHLCGGSIISNQWILTAAHCTPEIWRIYTGILRQSEIKQDTSVFKVKEIIVHSKYRISETGYDIALLRLDRPMNFSDLQQPLCLPTEMNTKYTECWVTGWGYTKERG-QVHDTLQKLKIPLISNQECQTRYQNRITDKMLCAGYTEGGKDACKGDSGGPLSCKYYLAGITSWGE-GCARPEQPGVYTNVAEFKDWIKTS----
MgKLKB1   PTCLLFTYLPVVLDEVVSRNIRIIGGTDSSPGEWPWQVSLVKLRRHLCGGSIISNQWILTAAHCFPNIWRVYAGVLKQSEINEDTPFFRVEEIIIHPQYNSAQTGYDIALLKLDKAMNFTDLQLPICLPSKEASMYTDCWVIGWGYRKERG-RVEDILQKVTVPLMSKEECQARYKRRIDDKEICAGYDEGGKDACKGDSGGPLSCRHYLVGITSWGE-GCARPRQPGVYTKVVEFSDWIKTTLELN
GgKLKB1b  PTCLFFTYLPVVLDEVVSRNIRIIGGTDSSPGEWPWQVSLVKLQRHLCGGSIISNQWILTAAHCFPNIWRVYAGVLKQSEINENTPFFRVEEIIIHPQYNSAQTGYDIALLKLDKAMNFTDLQLPICLPSKEASIYTDCWVIGWGYRKERG-RVEDILQKVTVPLMSKEECQARYKRRIDDKEICAGYDEGGKDACKGDSGGPLSCRHYLVGITSWGE-GCARPQQPGVYTKVVEFSDWIKTT----
GgKLKB1   PTCLFFTYLPVVLDEVVSRNIRIIGGTDSSPGEWPWQVSLVKLQRHLCGGSIISNQWILTAAHCFPNIWRVYAGVLKQSEINENTPFFRVEEIIIHPQYNSAQTGYDIALLKLDKAMNFTDLQLPICLPSKEASIYTDCWVIGWGYRKERG-RVEDILQKVTVPLMSKEECQARYKRRIDDKEICAGYDEGGKDACKGDSGGPLSCRHYLVGITSWGE-GCARPQQPGVYTKVVEFSDWIKTT----
GgKLKB1a  PTCLFFTYLPVVLDEVVSRNIRIIGGTDSSPGEWPWQVSLVKLQRHLCGGSIISNQWILTAAHCFPNIWRVYAGVLKQSEINENTPFFRVEEIIIHPQYNSAQTGYDIALLKLDKAMNFTDLQLPICLPSKEASIYTDCWVIGWGYRKERG-RVEDILQKVTVPLMSKEECQARYKRRIDDKEICAGYDEGGKDACKGDSGGPLSCRHYLVGITSWGE-GCARPQQPGVYTKVVEFSDWI---LEKT
HsCTRC    MLGITVLAALLACASSCGLSARVVGGEDARPHSWPWQISLYLKDTHTCGGTLIASNFVLTAAHCITRTYRVAVGKNNLEEDEEGSLFVGVDTIHVHKRWNALLLRNDIALIKLAEHVELSDTIQVACLPEKSLLPDYPCYVTGWGRLWTNG-PIADKLQQGLQPVVDHATCSRDWWGRVKKTMVCAGG-DGVISACNGDSGGPLNCNGEVFGIVSFGSRGCNTRKKPVVYTRVSAYIDWINEKMQL-
DrCFD     MNRLIFFSVLFYAAFHTG--DCITGGQEAKAHSRPYMASVWNGKH-ECGGFLISSQWVMSAAHCFTSGVKVVLGAHSLSGAEDTKQTFDAEVY-NHPDFSISNYDNDIALIKLDKPVTQSDAVKPVKFQRDTADPKEAVETAGWGSLNNMG-GRPDKLHELSIPVMERWRCGRDFYGKFTSNMLCA--ADKRKDTCDGDSGGPLLYRGIVVGITSNGGKKCGSSRKPGLYTIISHYASWIDTTTTK-
HsPLGa    ------------------------------RFGM-----------HFCGGTLISPEWVLTAAHCLPSSYKVILGAHQEVNLEPHVQEIEVSRLFLEP------TRKDIALLKLSSPAVITDKVIPACLPSPYVVARTECFITGWGETQG---TFGAGLKEAQLPVIENKVCNREFNGRVQSTELCAGHLAGGTDSCQGDSGGPLVCFEILQGVTSWGL-GCARPNKPGVYVRVSRFVTWIEGVMRNN
HsPLGb    HKEVVLLLLLFLKSGQGE----------------PLDDYV------NTGASLFS-------------VTKKQLGAGSIECAAKCEEDEEFTCRYFHCRCTY---------AGI-----CNSDGKAFQYHSK----EQQCVIMAENRKSSII------IRMRDVVLFEKK----VYSE-------CKGNGKNYRGTM-SKTKNGITCQK-------W---SSTSPHRP-RFSPA------TSEGLEE-
HsPLGc    KEVVLLLLLFL-----------------KSGQGEPLD------------------DYVNTQGASLFSVTKKQLGAGSIECAAKCEE--DEEFTCRAFQYHS--KEQQCVIMAENRKSSIIIRMRDVVLFEK--KVLSECKT---GNGKNYR-----------------------------------GTMSKTKNGIT--------CQK-------W---SSTSPHRP------------R-------
HsPLG     DRELRPWCFTTAPPELTPCPGRVVGGCVAHPHSWPWQVSLTRFGMHFCGGTLISPEWVLTAAHCLPSSYKVILGAHQEVNLEPHVQEIEVSRLFLEP------TRKDIALLKLSSPAVITDKVIPACLPSPYVVARTECFITGWGETQ---GTFGAGLKEAQLPVIENKVCNREFNGRVQSTELCAGHLAGGTDSCQGDSGGPLVCFEILQGVTSWGL-GCARPNKPGVYVRVSRFVTWIEGVMRNN
DrPLG     DGEPRPWCFTTGEECYEGCFGRIVGGCVSKPHSWPWQISLTRGKIHFCGGTLIDPQWVVTAAHCLPSAYKIMLGIHTERATESSKQERDVTKIIKGP------AGTDIALLKLDRPALINDKVSPVCLPEKYIVPNTECYVTGWGETQDTG---GEGLKETGFPVIENKVCNRSFNGRVKDHEMCAGNIEGGNDSCQGDSGGPLVCYAVLQGVTSWGL-GCANAMKPGVYTRVSKFVDWIERSIKEN
DrPLGb    KAVLLLGLFLF---------TDVLEAYI--KTDGAWIVKLKSQVNEEC------------AVKCN----------------------KEVSFTCRSFLYIE--KDQDCVTLPANSKTDILRRMSAALYEKKYLLE---C-VNGIG------MDYRGT----KSKTKSGKTCQR------------------------------------------W---EGTFPHVPNITPRA--Y---PKADLESN
DrPLGa    DGEPRPWCFTTGEECYEGCFGRIVGGCVSKPHSWPWQISLTRGKIHFCGGTLIDPQWVVTAAHCLPSAYKIMLGIHTERATESSKQERDVTKIIKGP------AGTDIALLKLDRPALINDKVSPVCLPEKYIVPNTECYVTGWGETQDTG---GEGLKETGFPVIENKVCNRSFNGRVKDHEMCAGNIEGGNDSCQGDSGGPLVCYAVLQGVTSWGL-GCANAMKPGVYTRVSKFVDWIERSIKEN
HsKLK9a   -----------------------------------MKLGL------LC------------------------------------------------------------ALLSL-----LAGI---------C---GSASTTSGNGRVRSS----------------------------------CSGLRTSSPTLASTRTSAPMTT------MMT----SC--------------------------
XlKLKB1   PRCLMFSYLPALLDNVISHANRIVGGTDSVLGEWPWQVSMLRLSYHACGGSIISNQWIVTAAHCVPQMWIIYSGFVRILNITKSTPFSELEKIIIHPHYTGAGNGSDIALLKLKTPIVFNDHQKAICLPPSATLVPNSCWITGWGYTEETG--SPGNLQKAEVPPISTEECQGSYT-RIDKKVLCAGYKSGKIDACKGDSGGPLVCEVYLTGITSWGE-GCARPGKPGVYTRVSTFTNWIHTKL---
XlKLKB1a  PRCLMFSYLPALLDNVISHGNGEISGFSCKKGNNPFSVPLFRKIYTACPTSAVTNSVILKQNLWHPQMWIIYSGVVKLSNITQSTPFSETEQIIIHPHYTGAGNGTDIALLKLKTPISFNDHQKAICLPPRPTFVPNSCWITGWGFTEESG-ILSNILQKAEVPPISTEECQGNYEQRIDKKILCAGYKRGKIDSCKGDSGGPLACVVYLTGITSWGE-GCARPGKPGVYTRVSEFTDWIHTRV---
OaKLK7    FQIPGSWEAVG-GEGAERGADKIIEGVECQPDSHPWQAALFRGNELHCGGVLVNRNWVLTAAHCKLPEYQVYLGQHNLKAKEKGGQVIRARTSYRHPNYSTETHVNDLMLIRLDRAASLTGRIRPLPLPTSCDKPGTKCTVSGWGTTTSPE-----------------------------------GQWL-------SDGPGP----------------DVPDPKDP----DL---MPL--------
OaKLK7a   ---------------------KIIEGVECQPDSHPWQAALFRGNELHCGGVLVNRNWVLTAAHCK--EYQVYLGQHNLKAKEKGGQVIRARTSYRHPNYSTETHVNDLMLIRLDRAASLTGRIRPLPLPTSCDKPGTKCTVSGWGTTTSPE-----------------------------------------------DGPGPDVP----------------DPKDP----DL--------------
MdKLK7    PSLLSPNAAVR-VGGQRVDGERIIQGVECNKNTHPWQVALFDGNQLHCGGVLVAANWVLTAAHCRKGSYNVHLGKHSLKGNEKGSQVIRATRSYRHPQYSTVTHANDFLLIRLSRPARIGPTIKPITLPSRCAPPGTSCTVSGWGTTTSPDVTYPDKLQCTDVKLISFSECKKVYKDLLKESMLCAGIPGSSTNACNGDSGGPLVCNGVLEGLVSWGTFPCGQPNDPGVYSQVCKQMPWILSVIRR-
MdKLK7a   -------------------GERIIQGVECNKNTHPWQVALFDGNQLHCGGVLVAANWVLTAAHCRKGSYNVHLGKHSLKGNEKGSQVIRATRSYRHPQYSTVTHANDFLLIRLSRPARIGPTIKPITLPSRCAPPGTSCTVSGWGTTTSPDVTYPDKLQCTDVKLISFSECKKVYKDLLKESMLCAGIPGSSTNACNGDSGGPLVCNGVLEGLVSWGTFPCGQPNDPGVYSQVCKQMPWILSVIRR-
PcKLK7    -------------------------------------------------------------------AYNVYLGSQVLN--HSRGKKIRATKSIRHPNYSTQTHVNDIMLVKLNYPVSLSSNVKGVTLPSRCAPPGTKCTVSGWGTTSSPNVKFPTELMCADVNLISHDDCRKVYKDMLGKSMLCAGLPDSKKNACNGDSGGPLMCGGTLQGLVSWGAFPCGQPNDPGVYTQVCKFIPWIKETIRRN
MmKlk7    VWLLSLITVLLSLALETAQGERIIDGYKCKEGSHPWQVALLKGNQLHCGGVLVDKYWVLTAAHCKMGQYQVQLGSDKIG--DQSAQKIKATKSFRHPGYSTKTHVNDIMLVRLDEPVKMSSKVEAVQLPEHCEPPGTSCTVSGWGTTTSPDVTFPSDLMCSDVKLISSRECKKVYKDLLGKTMLCAGIPDSKTNTCNGDSGGPLVCNDTLQGLVSWGTYPCGQPNDPGVYTQVCKYKRWVMETMKTH
BtKLK7    TTPLVILLLTFALGSVAQSGEKIIDGVPCPRGSQPWQVALLKGSQLHCGGVLLNEQWVLTAAHCKMNEYNVHMGSVRLV----GGQKIKATRSFRHPGYSTQTHANDLMLVKLNGRAKLSSSVKKVNLPSHCDPPGTMCTVSGWGTTTSPDVTFPGQLMCTDVKLISPQDCRKVYKDLLGDSMLCAGIPNSRTNACNGDSGGPLMCKGTLQGVVSWGSFPCGQPNDPGVYTQVCKYVNWIKETMRRY
CfKLK7    LLPLQILLLSLVLGSAGQSGEKIIEGVPCTRGSHPWQVALLKGTQLHCGGVLLNEQWVLTAAHCMMSEYNVHMGSDQLS--DKRAQKIRATRSFRHPGYSTQTHVNDLMLVKLSKQARLSSRVKKVNLPSRCEPPGTTCTVSGWGTTTSPDVTFPSKLMCTDVKLISSQDCKKVYKDLLGKSMLCAGIPNSKTNACNGDSGGPLMCKGALQGLVSWGTFPCGQPNDPGVYTQVCKYTNWIKETMRKH
HsKLK7a   MKILEPSCVPA-QVGTWITSDPLELQQE--RPFLAWQ---LSGGHKIPSPAPADLTAILSLGNCRRSEYTVHLGSDTLG--DRRAQRIKASKSFRHPGYSTQTHVNDLMLVKLNSQARLSSMVKKVRLPSRCEPPGTTCTVSGWGTTTSPDVTFPSDLMCVDVKLISPQDCTKVYKDLLENSMLCAGIPDSKKNACNGDSGGPLVCRGTLQGLVSWGTFPCGQPNDPGVYTQVCKFTKWINDTMKKH
HsKLK7    LLPLQILLLSLALETAGEQGDKIIDGAPCARGSHPWQVALLSGNQLHCGGVLVNERWVLTAAHCKMNEYTVHLGSDTLG--DRRAQRIKASKSFRHPGYSTQTHVNDLMLVKLNSQARLSSMVKKVRLPSRCEPPGTTCTVSGWGTTTSPDVTFPSDLMCVDVKLISPQDCTKVYKDLLENSMLCAGIPDSKKNACNGDSGGPLVCRGTLQGLVSWGTFPCGQPNDPGVYTQVCKFTKWINDTMKKH
HsKLK7b   ----------------------------------------------MN-------------------EYTVHLGSDTLG--DRRAQRIKASKSFRHPGYSTQTHVNDLMLVKLNSQARLSSMVKKVRLPSRCEPPGTTCTVSGWGTTTSPDVTFPSDLMCVDVKLISPQDCTKVYKDLLENSMLCAGIPDSKKNACNGDSGGPLVCRGTLQGLVSWGTFPCGQPNDPGVYTQVCKFTKWINDTMKKH
HsKLK7c   ------------------------------------------------------------------------------------------------------------MLVKLNSQARLSSMVKKVRLPSRCEPPGTTCTVSGWGTTTSPDVTFPSDLMCVDVKLISPQDCTKVYKDLLENSMLCAGIPDSKKNACNGDSGGPLVCRGTLQGLVSWGTFPCGQPNDPGVYTQVCKFTKWINDTMKKH
DrCTRC    VWILSCLALIGINTHVSPGYARIVNGEEARPHSWPWQVSLDSTGFHFCGGSLINENWVVTAAHCNRTSHRVILGEHDRSSNAEAIQTIAVGKSIKHPNYNSFTINNDILLIKLATPAKINTHVSPVCLAETDNFPGMKCVTSGWGLTRYNAPDTPALLQQAALPLLTNDDCKR-YGTNITDLMICAG--ASGVSSCMGDSGGPLVCENTLVGIVSWGSSTCSTST-PAVYARVTKLRAWVDQTIASN
DrCTRCa   LWILSCLAFFGAAYGCGIGYARIVNGEEARPHSWPWQVSLQDSFH-FCGGSLINENWVVTAAHCNRTSHRVILGEHDRSSNAEAIQTIAVGKSIKHPNYNSFTINNDILLIKLATPAKINTHVSPVCLAETDNFPGMKCVTSGWGLTRYNAPDTPALLQQAALPLLTNDDCKR-YGTNITDLMICAG--ASGVSSCMGDSGGPLVCENTLVGIVSWGSSTCSTST-PAVYARVTKLRAWVDQTIASN
DrCTRCb   LWILSCLAFFGAAYGCGVGYARIVNGEEARPHSWPWQVSLQDSFH-FCGGSLINENWVVTAAHCN--SHRVILGEHDRSSNAEAIQTIAVGKSIKHPNYNSFTINNDILLIKLATPAKINTHVSPVCLAETDNFPGMKCVTSGWGLTRYNA-DTPALLQQAALPLLTNDDCKR-YWGNITDLMICAG--ASGVSSCMGDSGGPLVCENTLVGIVSWGSSTCSTST-PAVYARVTKLRAWVDQTIASN
MmKlk4    PWGWFLGCLILEVTGASAVSSRIIQGQDCSPHSQPWQAALFSEDGFFCSGVLVHPQWVLSAAHCLQESYIVGLGLHNLKSQEPGSRMLEAHLSIQHPNFNDPSFANDLMLIKLNESVIESNTIRSIPVATQCPTPGDTCLVSGWGQLKNGK--LPSLLQCVNLSVASEETCRLLYDPVYHLSMFCAGGGQDQKDSCNGDSGGPIVCNRSLQGLVSMGQGKCGQPGIPSVYTNLCKFTNWIQTIIQTN
CfKLK4    WGCFLGYLILGVTGSLASGGSHIINGEDCSPHSQPWQAALFTEDEFFCGGVLVHPQWVLSAAHCFQNSYTIGLGLHSLENQEPGSRMMETDLSIQHPEYNKPFVANDLMLIKLKESVSESDTIQNISIASQCPTAGDSCLVSGWGQLIDGR--QPQVLQCVNISVVPEETCNAFYAPVYHPSMFCAGGGQDRKDSCHGDSGGPLVCNGSLQGLVSFGQAQCGLPHVPGVYTNLCKFKDWIQKTIQDS
CfKLK4a   WGCFLGYLILGVTGSLASGGSHIINGEDCSPHSQPWQAALFTEDEFFCGGVLVHPQWVLSAAHCFQNSYTIGLGLHSLENQEPGSRMMETDLSIQHPEYNKPFVANDLMLIKLKESVSESDTIQNISIASQCPTAGDSCLVSGWGQLIDGESRQPQVLQCVNISVVPEETCNAFYAPVYHPSMFCAGGGQDRKDSCHGDSGGPLVCNGSLQGLVSFGQAQCGLPHVPGVYTNLCKFKDWIQKTIQDS
BtKLK4    GWFLGHLLLSVTGSLAWGGSSRIINGEDCRPHSQPWQAALFLENEFFCGGVLVHPQWVLSAAHCFQKSYTIGLGLHSLEDQEPGSQMIEAHLSIQHPEYNKPSLANDLMLIKLEESVPPSDTIQDISIASQCPAAGDSCLVSGWGRLVNGK--LPKVLQCVNISVVSEKICSELYAHVYHPSMFCAGGGQDQKDSCHGDSGGPLVCNGSLQGLVSFGQAQCGQPYVPSVYTNLCKFTDWIQKTIQAS
HsKLK4    GWFLGYLILGV-AGSLVSSCSQIINGEDCSPHSQPWQAALMEN--LFCSGVLVHPQWVLSAAHCFQNSYTIGLGLHSLEDQEPGSQMVEASLSVRHPEYNRPLLANDLMLIKLDESVSESDTIRSISIASQCPTAGNSCLVSGWGLLANGR--MPTVLQCVNVSVVSEEVCSKLYDPLYHPSMFCAGGGHDQKDSCNGDSGGPLICNGYLQGLVSFGKAPCGQVGVPGVYTNLCKFTEWIEKTVQAS
HsKLK4a   ----------------------------ME-------------NELFCSGVLVHPQWVLSAAHCFQNSYTIGLGLHSLEDQEPGSQMVEASLSVRHPEYNRPLLANDLMLIKLDESVSESDTIRSISIASQCPTAGNSCLVSGWGLLA----------------------------------------------------------NG---------------------------------------
MeKLK6    ---------------WTEEQTRLWDGYSCKVGERPYQVALFYSNHLLCGGVLIHPQWVLTAAHCQ--SLQVLLGKHNIRRWEQSQQLSPVLKAIPHPAYNKVRHDNDIMLLKL--PRARLCLIQPLTLPWEDCMDNSTCVISGWGKT????-?????????????????????----????????????????????GDSGGPLVCQGRLRGLVSWGEVPCGSTQKPGVYTDVCRYCDWIQRTIQAN
XtKLKu10  MFILFVSALLG-TAVQARYYDRIIGGTECRPNSQPWQCSLYFDQH-VCGGVLIDENWVLTAAHCQLSSLQVRLGEHNLAVYEGKEQFSYAEKMCPHSGFNPITFDNDIMLLKLVSPVTINDYVQTIPLG--CPTVGDGCLVSGWGTTTSPEETFPDELQCVEVQTVSQDYCQGAFPTEITDNMLCAGVMEGGKDSCQGDSGGPLVCNSMVHGITSWGNTPCGVANKPGIYTKICNYIAWIQDTIAAG
XtKLK13   ------------------------MQIPCS--HNPAS--------LYTQKGLNDIKW--------NRHLQVALGAHNKTNPMGHIQYTYAAKICPHCGFNPITYNDDIMLLKLASEANINASVAIIPLASYMVADNTECLASGWGSTTSPEETYPDKLQCVNITTVSNSDCQDYYPDIITDNMLCAGDVAGGKDTCGGDSGGPLVCNEELHGITSWGDLVCGSPDKPGVFTKVSNYIDWISDIMENE
XtKLKun9  MYLLLVLPLLL-LRGSEAQTHWIIGGEECVPHSQPWQVALYFS--FICGGALINQWWVLTAAHCIQSNLQVLLGAHNRTSPTGDEQYTYAAKICPHQDFEPVTYDNDIMLLKLASEADINTWVAPIPLASYLVDDNSECLASGWGSTTSPEETYPGELQCVNITTVSNSDCQDYYPRTITDNMLCAGDVAGGKDTCGGDSGGPLVCNEELHGITSWGDLVCGSPDKPGVFAKVSNYIDWISDVMENE
XtKLKun5  MGKVTNVLSRN-----------------CN----------------LCLSSLI------------YRNLQVLLGAHNRTKPTGHKQYTYAAKICPHEEFDWSTYNNDIMLLKLASQADINTRVAPIPLASYLVADNTECLASGWGSTTSPQETYPDNLKCVNITTVSNSVCQACYPSIITDNMLCAGNMAGGKDTCVGDSGGPLVCNGELHGITSWGDLVCGSPNKPGIFAKVFNYLNWISDIIQNE
XtKLKun8  MYLLLLLLLLGSAAQTQT-FHRIIGGEECVPHSQPWQVALYFS--FICGGALINEWWVLTAAHCDHPHLQVALGAHNRTNPMGHIQYTYVAKIFRHCGFDWSTYNNDIMLLKLASQADINTRVAPIPLASYLVADNTECLASGWGSTTSPEETYPDNLQCVNVTTVSNSDCQACYPSIITDNMLCAGNMAGGKDTCVGDSGGPLVCNGELHGITSWGDYVCGCPNKPGIFAKVFNYLNWISDIMQNE
XtKLK1a   --LLLVLLLLGSAAQTQT-FHRIIGGEECVPHSQPWQVALYFS--FICGGVLINEWWVLTAAHCNQSNLQVLLGAHNRTKPTGHKQYTYAAKICPHCGFHPITYDHDIMLLKLASEADINTRVAPIPLASYLVADNTECLASGWGSTTSPQETYPDNLQCVNVTTVSNSDCQACYPSIITDNMLCAGNMAGGKDTCVGDSGGPLVCNGELHGITSWGDYVCGSPNKPGIFAKVFNYLNWISDIMQNE
XtKLK1    -------------AQTQA-FHRIIGGEECVPHSQPWQVALYFS--FICGGVLINKWWVLTAAHCNQSNLQVLLGAHNRTKPTGHKQYTYAAKICPHEEFDWSTYNNDIMLLKLASQADINTRVAPIPLASYLVADNTECLASGWGSTTSPQETYPDNLKCVNITTVSNSVCQACYPSIITDNMLCAGNMAGGEDTCVGDSGGPLVCNGELHGITSWGDYVCGCPNKPGIFAKVFNYLNWISDIIQNE
XtKLK1b   -------------AQTQT-FHRIIGGEECVPHSQPWQVALYFS--FICGGVLINKWWVLTAAHCNQSNLQVLLGAHNRTKPTGHKQYTYAAKICPHEEFDWSTYNNDIMLLKLASQADINTRVAPIPLASYLVADNTECLASGWGSTTSPQETYPDNLKCVNITTVSNSVCQACYPSIITDNMLCAGNMAGGEDTCVGDSGGPLVCNGELHGITSWGDYVCGCPNKPGIFAKVFNYLNWISDIIQNE
XtCFD     SWALLAVVLVLTVATYECPRGRILGGQDSKAEVRPYMASIQNGIH-QCGGVLIADKWVLSAAHCANSSLNVMLGAISLSKPEKYKIVVKVLREIPHPLYNS-TKHHDLLLLELSEKVTLSPAVNPLPFQNEIDISGKRCLVAGWGQMRLTG-KKPDTLQELWVPLISRDVCNRNYDNEITANMICAG--ESRKDSCEGDSGGPLVCDGIAVAIVQGGFRKCGNPTKPGIYTLIEPYKSWYNATLQSN
XtCFDa    SWALLAVVLVLTVATYECPRGRILGGQDSKAEVRPYMASIQNGIH-QCGGVLIADKWVLSAAHCAYSSLNVMLGAISLSKPEKYKIVVKVLREIPHPLYNS-TKHHDLLLLELSEKVTLSPAVNPLPFQNEIDISGKRCLVAGWGQMRLTG-KKPDTLQELWVPLISRDVCNRNYDNEITANMICAG--ESRKDSCEGDSGGPLVCDGIAVAIVQGGFRKCGNPTKPGIYTLIEPYKSWYNATLQSN
Ac_toxin  VTKLLATFLLLQLSFALPSRNWIIGGEECAEDGHPWLVSIYGSNWLQCSGVLINQDWVLTAAHCYRSGMQLKLGVHNKEVPREGEQLRTSAEAKCYPDAASEKFVNDIMLVKLNAPVDYNDNIQPVPLPTAVPEVGTECKVMGWGTIHSSEEIYPLVPYCVDIEILNNGVCEAAYPWTAYDKGLCAGVLEGGKDSCHGDSGGPLMCGDELQGILSFGGHPCAKPLAPGVYIKVDSYLAWIQSIIENN
MmCFD     MHSSVYFVALVILGAAVCPRGRILGGQEAAAHARPYMASVVNGTH-VCGGTLLDEQWVLSAAHCMDDSVQVLLGAHSLSAPEPYKRWYDVQSVVPHPGSRPDSLEDDLILFKLSQNASLGPHVRPLPLQYEDKEPGTLCDVAGWGVVTHAG-RRPDVLHQLRVSIMNRTTCNLTYDGVVTINMMCA--ESNRRDTCRGDSGSPLVCGDAVEGVVTWGSRVCGNGKKPGVYTRVSSYRMWIENITNGN
HsCFD     SWERLAVLVLLGAAACAAPRGRILGGREAEAHARPYMASVLNGAH-LCGGVLVAEQWVLSAAHCLDGKVQVLLGAHSLSQPEPSKRLYDVLRAVPHPDSQPDTIDHDLLLLQLSEKATLGPAVRPLPWQRVRDVAGTLCDVAGWGIVNHAG-RRPDSLQHVLLPVLDRATCNRTHDGAITERLMCA--ESNRRDSCKGDSGGPLVCGGVLEGVVTSGSRVCGNRKKPGIYTRVASYAAWIDSVLA--
CfCFD     PVPLVPLVLLGAALCAAQPRGRILGGSEAESHARPYMASVVDGKH-VCGGFLVSERWVLSAAHCLDGKVRVLLGAHSLSQPEPSKRWYDVLRAVPHPDSRRDTIEHDLLLLQLSEDAELGPAVQPLRWQRERDVAGTRCDVAGWGVVSHTG-RRPDRLQHLILPVLDRATCNLTYDGTITERMMCA--ESNRRDSCKGDSGGPLVCGGVAEAVVTSGSRVCGNRKKPGIYTRVASYAAWIDGVMAGG
OaCFDa    SQMLHSWLFPSIGAHPRG---RILGGWEATPNLLPYMASLQAGKH-VCGGFLISDQWVLSAAHCADGELQVLLGAHSLSQPESSKHLYVVQAVIPHPDSHPDNNDHDLLLLKLAQKVTLSERVKPLAFQRVDRQGGTLCQVAGWGFTNNLG-KKPDKLQQVNLPIMPRAICNLQHDNEITEKMMCT--ESRKKDTCKGDSGGPLVCNGVAEAVVTSGSRVCGNWKKPGIYTRIASYVSWIDDVMARG
OaCFDb    LTTPLALMLFPSIGAHPR--GRILGGWEATPNLLPYMASLQAGKH-VCGGFLISDQWVLSAAHCADGELQVLLGAHSLSQPESSKHLYVVQAVIPHPDSHPDNNDHDLLLLKLAQKVTLSERVKPLAFQRVDRQGGTLCQVAGWGFTNNLG-KKPDKLQQVNLPIMPRAICNLQHDNEITEKMMCT--ESRKKDTCKGDSGGPLVCNGVAEAVVTSGSRVCGNWKKPGIYTRIASYVSWIDDVMA--
OaCFD     ------------------PRGRILGGWEATPNLLPYMASLQAGKH-VCGGFLISDQWVLSAAHCADGELQVLLGAHSLSQPESSKHLYVVQAVIPHPDSHPDNNDHDLLLLKLAQKVTLSERVKPLAFQRVRDLQGTLCQVAGWGFTNNLG-KKPDKLQQVNLPIMPRAICNLQHDNEITEKMMCT--ESRKKDTCKGDSGGPLVCNGVAEAVVTSGSRVCGNWKKPGIYTRIASYVSWIDDVMARG
MeCFD     ------------------PRGRILGGREAIPHLQPYMASIVDGKH-VCGGFLLNEWWILSAAHCV-EEVRVLLGAHSLSQPEPSKHLYEVRSLFPHPDSNPDNIHNDILLIQLAEKVTLGPAVQPLPYQRDARAGGTLCSVAGWGITSHAG-RKPDRLQQVELPIMDRAVCNQTYDNDITDKMICA--ESRKKDACRGDSGGPLVCNGVAEGIVTSGSRVCGNWKKPGIYTKIASYVEWIDRVLA--
HsKLK6b   MKKLMVVLSLIAAAWAEE-QNKLVHGGPCDKTSHPYQAALYTSGHLLCGGVLIHPLWVLTAAHCK----------------------------------------------------------KPVIL-------GVR-----W-----------------YVETTSEALCHGVTPV----------DQRRSQESTP-----------TSADTRT----GSKKPFRP------------SDPDM---
MmKlk6    TMKMLALCLVL-AKSAWSEQEKVVHGGPCLKDSHPFQAALYTSGHLLCGGVLIDPQWVLTAAHCKKPNLQVILGKHNLRQTETFQRQISVDRTIVHPRYNPETHDNDIMMVHLKNPVKFSKKIQPLPLKNDCSEENPNCQILGWGKMENGD--FPDTIQCADVHLVPREQCERAYPGKITQSMVCAGDMKEGNDSCQGDSGGPLVCGGRLRGLVSWGDMPCGSKEKPGVYTDVCTHIRWIQNILRNK
MmKlk6a   -MKMLALCLVL-AKSAWSEQEKVVHGGPCLKDSHPFQAALYTSGHLLCGGVLIDPQWVLTAAHCKKPNLQVILGKHNLRQTETFQRQISVDRTIVHPRYNPETHDNDIMMVHLKNPVKFSKKIQPLPLKNDCSEENPNCQILGWGKMENGD--FPDTIQCADVHLVPREQCERAYPGKITQSMVCAGDMKEGNDSCQGDSGGPLVCGGRLRGLVSWGDMPCGSKEKPGVYTDVCTHIRWIQNILRNK
BtKLK6    AVKMLVIALVL-VAAAQAEKDKVLHGGPCEQTSHPYQAALYTAGHLLCGGVLIHPLWVLTAAHCKKPNLQVFLGKHNLQQREFFQEESSVIRTVAHPGYNAATHDQDIMLLRLSRPPRLSDHIQPLALERDCSANHTSCHILGWGKMADGE--YPDTIQCAYVHLVSREKCDHAYPGQITQNMVCAGDEKHGKDSCQGDSGGPLVCGDRLRGLVSWGNVPCGSKEKPGVYTDVCRYGHWIQRVIQAN
CfKLK6    MGMKTLIVAVILMAAAWAEQNKVLHGGPCEQTSHPYQAALYTSGHLLCGGVLIHPLWVLTAAHCKKPNLQVYLGKHNLQQRESFQEQSSVVRAVAHPGYNAATHDQDIMLLRLARPAKFSERIQPLSLEQDCSANHSSCHILGWGKTADGD--FPNTIQCAYIHLVPREECERAYPSQITQNMVCAGDEKYGKDSCQGDSGGPLVCGDRLRGLVSWGNVPCGSKEKPGVYTDVCRYGHWIRKTIQAN
CfKLK6a   MKTLIVAVILM--AAAWAEQNKVLHGGPCEQTSHPYQAALYTSGHLLCGGVLIHPLWVLTAAHCKKPNLQVYLGKHNLQQRESFQEQSSVVRAVAHPGYNAATHDQDIMLLRLARPAKFSERIQPLSLEQDCSANHSSCHILGWGKTADGD--FPNTIQCAYIHLVPREECERAYPSQITQNMVCAGDEKYGKDSCQGDSGGPLVCGDRLRGLVSWGNVPCGSKEKPGVYTDVCRYGHWIRKTIQAN
HsKLK6    MKKLMVVLSLI--AAAWAEQNKLVHGGPCDKTSHPYQAALYTSGHLLCGGVLIHPLWVLTAAHCKKPNLQVFLGKHNLRQRESSQEQSSVVRAVIHPDYDAASHDQDIMLLRLARPAKLSELIQPLPLERDCSANTTSCHILGWGKTADGD--FPDTIQCAYIHLVSREECEHAYPGQITQNMLCAGDEKYGKDSCQGDSGGPLVCGDHLRGLVSWGNIPCGSKEKPGVYTNVCRYTNWIQKTIQAK
HsKLK6a   ------------------------------------------------------------------------------------------------------------MLLRLARPAKLSELIQPLPLERDCSANTTSCHILGWGKTADGD--FPDTIQCAYIHLVSREECEHAYPGQITQNMLCAGDEKYGKDSCQGDSGGPLVCGDHLRGLVSWGNIPCGSKEKPGVYTNVCRYTNWIQKTIQAK
CfKLK2a   -------------------QPRIIGGRECLKNSQPWQVAVYHNGEFACGGVLVHPEWVLTAAHCAPSNCEVWLGRHNLSESEDEGQLVQVRKSFIHPLYKTEDRSHDLMLLHLEEPAKITKAVRVMDLPKKEPPLGSTCYVSGWGSTDPETIFHPGSLQCVDLKLLSNNQCAKVYTQKVTKFMLCAGVLEGKKDTCKGDSGGPLICDGELVGITSWGATPCGKPQMPSLYTRVMPHLMWIKDTMKAN
CfKLK2b   MWFLALCLAMS-LGWTGAFQPRIIGGRECLKNSQPWQVAVYHNGEFACGGVLVNPEWVLTAAHCANSNCEVWLGRHNLSESEDEGQLVQVRKSFIHPLYKTEDRSHDLMLLHLEEPAKITKAVRVMDLPKKEPPLGSTCYVSGWGSTDPETIFHPGSLQCVDLKLLSNNQCAKVYTQKVTKFMLCAGVLEGKKDTCKGDSGGPLICDGELVGITSWGATPCGKPQMPSLYTRVMPHLMWIKDTMKAN
CfKLK2    TMWFLALCLAMSLGWTAHFQPRIIGGRECLKNSQPWQVAVYHNGEFACGGVLVHPEWVLTAAHCANRYYQLWLVHHNLFDHEDTTQLFEDVTSFPHPKFSLEDYSHDLVLLRLAEPAQITDAVRVPDLPPQEPQVGSTCYASGWGQTLQPGATYIGNFQCADLKLLPKDVCAKACSQKMTDHMLCAEPLETISDSCLGNSGSPLICDGMLQGITSWGQIPCGSPSMPAVYTKLVDQRHYVSEQLNAS
CfKLK2c   -----MWFLAL-----------------CLAMSLGWT-----------GSLFLQPT---------ARYYQLWLVHHNLFDHEDTTQLFEDVTSFPHPKFSLEDYSHDLVLLRLAEPAQITDAVRVPDLPPQEPQVGSTCYASGWGQTLQPGTTYIGNFQCADLKLLPKDVCAKACSQKMTDHMLCAEPLETISDSCLGNSGSPLICDGMLQGITSWGQIPCGSPSMPAVYTKLVDQRHYVSEQLNAS
OaKLK1L   --------------------------------------------------------------------------------------------------------------------------------------------------------IFPSELQCVELQILPNEICDLAHPEKVTEFMLCAGLMQGGKDSCQGDSGGPLICNNTLQGITSWGHFPCGLPGKPGLSTKVFAYLDWIAKTMEDN
HsKLK2a   MWDLVLSIALS-VGCTGAIQSRIVGGWECEKHSQPWQVAVYSHGWAHCGGVLVHPQWVLTAAHCLKKNSQVWLGRHNLFEPEDTGQRVPVSHSFPHPLYNMEDSSHDLMLLRLSEPAKITDVVKVLGLPTQEPALGTTCYASGWGSIEPEEFLRPRSLQCVSLHLLSNDMCARAYSEKVTEFMLCAGLWTGGKDTCG----------------VS------------------HPY----SQHLEGK
HsKLK2    MWDLVLSIALS-VGCTGAIQSRIVGGWECEKHSQPWQVAVYSHGWAHCGGVLVHPQWVLTAAHCLKKNSQVWLGRHNLFEPEDTGQRVPVSHSFPHPLYNMEDSSHDLMLLRLSEPAKITDVVKVLGLPTQEPALGTTCYASGWGSIEPEEFLRPRSLQCVSLHLLSNDMCARAYSEKVTEFMLCAGLWTGGKDTCGGDSGGPLVCNGVLQGITSWGPEPCALPEKPAVYTKVVHYRKWIKDTIAAN
HsKLK2b   -------------------------------------MSL--------------------------------LKHQSLR---------------PDED-----SSHDLMLLRLSEPAKITDVVKVLGLPTQEPALGTTCYASGWGSIEPEEFLRPRSLQCVSLHLLSNDMCARAYSEKVTEFMLCAGLWTGGKDTCGGDSGGPLVCNGVLQGITSWGPEPCALPEKPAVYTKVVHYRKWIKDTIAAN
HsKLK3b   MWVPVVFLTLS-VTWIGAILSRIVGGWECEKHSQPWQVLVSRGRA-VCGGVLVHPQWVLTAAHCIRNKSVILLGRHSLFHPEDTGQVFQVSHSFPHPLYDMDDSSHDLMLLRLSEPAELTDAVKVMDLPTQEPALGTTCYASGWGSIEPEEFLTPKKLQCVDLHVISNDVCAQVHPQKVTKFMLCAGRWTGGKSTCS------------------WVILELTMPALPVLHGSL---VPW-RGGV---
HsKLK3    MWVPVVFLTLS-VTWIGAILSRIVGGWECEKHSQPWQVLVSRGRA-VCGGVLVHPQWVLTAAHCIRNKSVILLGRHSLFHPEDTGQVFQVSHSFPHPLYDMDDSSHDLMLLRLSEPAELTDAVKVMDLPTQEPALGTTCYASGWGSIEPEEFLTPKKLQCVDLHVISNDVCAQVHPQKVTKFMLCAGRWTGGKSTCSGDSGGPLVCNGVLQGITSWGSEPCALPERPSLYTKVVHYRKWIKDTIVAN
HsKLK3a   MWVPVVFLTLS-VTWIGAILSRIVGGWECEKHSQPWQVLVSRGRA-VCGGVLVHPQWVLTAAHCIRNKSVILLGRHSLFHPEDTGQVFQVSHSFPHPLY-------DMSLLKN-------RFLRP----------GDD------SSIEPEEFLTPKKLQCVDLHVISNDVCAQVHPQKVTKFMLCAGRWTGGKSTCSGDSGGPLVCNGVLQGITSWGSEPCALPERPSLYTKVVHYRKWIKDTIVAN
HsKLK3c   MWVPVVFLTLS-VTWIGAILSRIVGGWECEKHSQPWQVLVSRGRA-VCGGVLVHPQWVLTAAHCI-----------------------------RKPGDDS---SHDLMLLRLSEPAELTDAVKVMDLPTQEPALGTTCYASGWGSIEPEEFLTPKKLQCVDLHVISNDVCAQVHPQKVTKFMLCAGRWTGGKSTCSGDSGGPLVCNGVLQGITSWGSEPCALPERPSLYTKVVHYRKWIKDTIVAN
Mm1b26b   ----------------------------CE-------------AH--------------------------------------------------RPAHKG--------------------------------AQGSTCLASGWGSITPTRWQKSDDLQCVFITLLPNENCAKVYLQKVTDVMLCAGEMGGGKDTCAGDSGGPLICDGILQGTTSNGPEPCGKPGVPAIYTNLIKFNSWIKDTMMKN
HsKLK3d   MWVPVVFLTLS-VTWIGAILSRIVGGWECEKHSQPWQVLVSRGRA-VCGGVLVHPQWVLTAAHCI--------------------------------------------------------------------------------------------------------------RK----------------------------------------------------------------------
MmKl1b16  MWFLILFLALS-LGGIDAVQSRIVGGFKCEKNSQPWQVAVYHKEH-ICGGVLLDRNWVLTAAHCYVDECEVWLGKNQLFQEEPSAQNRLVSKSFPHPGFNMADFSNDLMLLRLSKPADITDVVKPIDLPTKEPKLDSTCLVSGWGSITPTKWQKPDDLQCMFTKLLPNENCAKAYLLKVTDVMLCTIEMGEDKGPCVGDSGGPLICDGVLQGTVSIGPDPCGIPGVSAIYTNLVKFNSWIKDTMMKN
MmKlk1b8  MRFLILFLALS-LGGIDALQSRVVGGFNCEKNSQPWQVAVYDNKEHICGGVLLERNWVLTAAHCYVDQYEVWLGKNKLFQEEPSAQHRLVSKSFPHPGFNMADFSNDLMLLRLSKPADITDAVKPITLPTKESKLGSTCLASGWGSITPTKWQKPDDLQCVFLKLLPIKNCIENHNVKVTDVMLCAGEMSGGKNICKGDSGGPLICDSVLQGITSTGPIPCGKPGVPAMYTNLIKFNSWIKDTMTKN
Mm1b26a   MWFLILFPALS-LGGIDALQSRVVGGFNCEKNSQPWQVAVYQKEH-ICGGVLLDRNWVLTAAHCYVDQYEVWLGKNKLFQEEPSAQHRLVSKSFPHPGFNMADFSNDLMLLRLSKPADITDVVKPIALPTKEPKPGSKCLASGWGSITPTRWQKPDDLQCVFITLLPNENCAKVYLQKVTDVMLCAGEMGGGKDTCRDDSGGPLICDGILQGTTSYGPVPCGKPGVPAIYTNLIKFNSWIKDTMMKN
MmKl1b26  MWFLILFPALS-LGGIDALQSRVVGGFNCEKNSQPWQVAVYQKEH-ICGGVLLDRNWVLTAAHCYVDQYEVWLGKNKLFQEEPSAQHRLVSKSFPHPGFNMADFSNDLMLLRLSKPADITDVVKPIALPTKEPKPGSTCLASGWGSITPTRWQKSDDLQCVFITLLPNENCAKVYLQKVTDVMLCAGEMGGGKDTCAGDSGGPLICDGILQGTTSNGPEPCGKPGVPAIYTNLIKFNSWIKDTMMKN
MmKl1b22  MRFLILFLTLS-LGGIDAVQSRILGGFKCEKNSQPWQVAVYLD--YLCGGVLLDRNWVLTAAHCYEDKYNIWLGKNKLFQDEPSAQHRLVSKSFPHPDFNMGALSNDLMLLRLSKPADITDVVKPIDLPTTEPKLGSTCLASGWGSINQLIYQNPNDLQCVSIKLHPNEVCVKAHILKVTDVMLCAGEMNGGKDTCKGDSGGPLICDGVLQGITSWGSTPCGEPNAPAIYTKLIKFTSWIKDTMAKN
MmKl1b11  MWFLILFLALS-LGGIDAVQSRIVGGFNCEKNSQPWHVAVYRYNKYICGGVLLDRNWVLTAAHCHVSQYNVWLGKTKLFQREPSAQHRMVSKSFPHPDYNMDDESNDLMLLRLSEPADITDAVKPIALPTEEPKLGSTCLVSGWGSITPTKFQTPDDLQCVSIKLLPNEVCVKNHNQKVTDVMLCAGEMGGGKDTCKGDSGGPLICDGVLHGITAWGPIPCGKPNTPGVYTKLIKFTNWIKDTMAKN
MmKl1b27  MRFLILFLALS-LGGIDAVQSRIIGGFKCKKNSQPWHVAVLRSNKYICGGVLLDPNWVLTAAHCYTSQHNVWLGKNKLFQREPSAQHRWVSKSFPHPDYNMPEKSNDLMLLRLSKPADITDAVKPIDLPTEEPKLGSTCLASGWGSITPTKYQIPNDLQCVFIKLLPNENCAKAYVHKVTDVMLCVGETGGGKGTCKGDSGGPLICDGVLHGITSWGSIPCAKPNAPGVFTKLIKFTSWIKDTMAKN
MmKl1b21  MRFLILFLALS-LGEIDAVQSRIVGGFNCEKNSQPWHVAVFRYNKYICGGVLLNPNWVLTAAHCYGNQYNVWLGKNKLFQHESSAQHRLVSKSFPHPDYNMDDYSNDLMLLRLSKPADITDAVKPIDLPTEEPKLGSTCLASGWGSITPTKWQIPNDLQCGFIKPLPNENCAKAYIHKVTDVMLCAGEMGGGKDTCAGDSGGPLICDGVLQGITSWGSIPCAKPNAPAIYTKLIKFTSWIKDTMAKN
MmKl1b24  MWFLILFLALS-LGGIDAVQSRVVGGFKCEKNSQPWHVAVFRYNKYICGGVLLNPNWVLTAAHCYTSQYNVWLGKNKLFQREPSAQHRWVSKSFPHPDYNMPKKSNDLMLLRLSEPADITDAVKPIDLPTEEPKLGSTCLASGWGSITPTKWQKPNDLQCVFIKLLPNENCTKPYLHKVTDVMLCAGEMGGGKDTCAGDSGGPLICDGILHGITSWGPVPCGKPNAPAIYTKLIKFASWIKDTMAKN
MmKlk1b3  MWFLILFLALS-LGGIDAVQSRIVGGFKCEKNSQPWHVAVYRYTQYLCGGVLLDPNWVLTAAHCYDDNYKVWLGKNNLFKDEPSAQHRFVSKAIPHPGFNMYDYSNDLMLLRLSKPADITDTVKPITLPTEEPKLGSTCLASGWGSITPTKFQFTDDLYCVNLKLLPNEDCAKAHIEKVTDAMLCAGEMDGGKDTCKGDSGGPLICDGVLQGITSWGHTPCGEPDMPGVYTKLNKFTSWIKDTMAKN
MmKlk1b1  MWFLILFLALS-LGGIDAVQSRIVGGFKCEKNSQPWHVAVYRYKEYICGGVLLDANWVLTAAHCYYEKNNVWLGKNNLYQDEPSAQHRLVSKSFLHPCYNMDDYSYDLMLLRLSKPADITDVVKPIALPTEEPKLGSTCLASGWGSIIPVKFQYAKDLQCVNLKLLPNEDCDKAYVQKVTDVMLCAGVKGGGKDTCKGDSGGPLICDGVLQGLTSWGYNPCGEPKKPGVYTKLIKFTSWIKDTLAQN
MmKlk1b9  -MRFLILFLALSLGGIDAVHSRIVGGFKCEKNSQPWHVAVYRYNEYICGGVLLDANWVLTAAHCYYEENKVSLGKNNLYEEEPSAQHRLVSKSFLHPGYNRYDYSNDLMLLRLSKPADITDVVKPIALPTEEPKLGSTCLASGWGSTTPFKFQNAKDLQCVNLKLLPNEDCGKAHIEKVTDVMLCAGETDGGKDTCKGDSGGPLICDGVLQGITSWGFTPCGEPKKPGVYTKLIKFTSWIKDTMAKN
MmKlk1b4  MWFLILFLALS-LGGIDA-APPVQSQVDCE-NSQPWHVAVYRFNKYQCGGVLLDRNWVLTAAHCYNDKYQVWLGKNNFLEDEPSDQHRLVSKAIPHPDFNMDDYSNDLMLLRLSKPADITDVVKPITLPTEEPKLGSTCLASGWGSTTPIKFKYPDDLQCVNLKLLPNEDCDKAHEMKVTDAMLCAGEMDGGSYTCEHDSGGPLICDGILQGITSWGPEPCGEPTEPSVYTKLIKFSSWIRETMANN
MmKlk1    MRFLILFLALS-LGGIDAVQSRIVGGFNCEKNSQPWQVAVYRFTKYQCGGILLNANWVLTAAHCHNDKYQVWLGKNNFLEDEPSAQHRLVSKAIPHPDFNMDDYSNDLMLLRLKKPADITDVVKPIDLPTEEPKLGSTCLASGWGSITPVKYEYPDELQCVNLKLLPNEDCAKAHIEKVTDDMLCAGDMDGGKDTCAGDSGGPLICDGVLQGITSWGPSPCGKPNVPGIYTRVLNFNTWIRETMAEN
MmKlk1b5  MWFLILFLALS-LGGIDAVQSRIFGGFNCEKNSQPWQVAVYRFTKYQCGGVLLNANWVLTAAHCHNDKYQVWLGKNNFFEDEPSAQHRLVSKAIPHPDFNMDDYSNDLMLLRLKKPADITDVVKPIDLPTEEPKLGSTCLASGWGSITPVI-YEPADLQCVNFKLLPNEDCVKAHIEKVTDVMLCAGDMDGGKDTCMGDSGGPLICDGVLHGITSWGPSPCGKPNVPGIYTKLIKFNSWIKDTIAKN
HsKLK1    MWFLVLCLALS-LGGTGAIQSRIVGGWECEQHSQPWQAALYHFSTFQCGGILVHRQWVLTAAHCISDNYQLWLGRHNLFDDENTAQFVHVSESFPHPGFNMEDYSHDLMLLRLTEPADITDAVKVVELPTEEPEVGSTCLASGWGSIEPENFSFPDDLQCVDLKILPNDECKKAHVQKVTDFMLCVGHLEGGKDTCVGDSGGPLMCDGVLQGVTSWGYVPCGTPNKPSVAVRVLSYVKWIEDTIAEN
HsKLK1a   -------------------------------------MSL-------------------------------------LE---------------NHTRQADEDYSHDLMLLRLTEPADITDAVKVVELPTEEPEVGSTCLASGWGSIEPENFSFPDDLQCVDLKILPNDECKKAHVQKVTDFMLCVGHLEGGKDTCVGDSGGPLMCDGVLQGVTSWGYVPCGTPNKPSVAVRVLSYVKWIEDTIAEN
BtKLK1    MWFPVLCLALS-LAGTGAIQSRIVGGQECEKHSQPWQVAIYHFSTFQCGGVLVAPQWVLTAAHCKSDNYQVWLGRHNLFEDEDTAQFAGVSEDFPNPGFNLEDYSHDLMLLRLQEPVQLTQNVQVLGLPTKEPQLGTTCYASGWGSVKPDEFSYPDDLQCVDLTLLPNEKCATAHPQEVTEWMLCAGHLEGGKDTCVGDSGGPLICEGMLQGITSWGHIPCGTPNKPSVYTKVILYLDWINKTMTDN
CfKLK1c   LLQMLPSCLLLDPCGAAPVQSRIIGGWDCTKNSQPWQAALYHYSKFQCGGVLVHPEWVLTAAHCINDNYQLWLGRYNLFEHEDTAQFVQVRESFPHPEFNLEDYSHDIMLLRLAEPAQITDAVRVLDLPTQEPQVGSTCYASGWGSIEPVI--YPDDLQCVDLELLSNDICANAHSQKVTEFMLCAGHLEGGKDTCVGDSGGPLICDGVLQGITSWGHVPCGSPNMPAVYTKVISHLEWIKETMTAN
CfKLK1    MWFLVLCLALS-LAGTGAVQSRIIGGWDCTKNSQPWQAALYHYSKFQCGGVLVHPEWVVTAAHCINDNYQLWLGRYNLFEHEDTAQFVQVRESFPHPEFNLEDYSHDIMLLRLAEPAQITDAVRVLDLPTQEPQVGSTCYASGWGSIEPDKFIYPDDLQCVDLELLSNDICANAHSQKVTEFMLCAGHLEGGKDTCVGDSGGPLICDGVLQGITSWGHVPCGSPNMPAVYTKVISHLEWIKETMTAN
CfKLK1a   MWFLVLCLALS-LAGTGAVQSRIIGGWDCTKNSQPWQAALYHYSKFQCGGVLVHPEWVLTAAHCINDNYQLWLGRYNLFEHEDTAQFVQVRESFPHPEFNLEDYSHDIMLLRLAEPAQITDAVRVLDLPTQEPQVGSTCYASGWGSIEPDKVIYPDDLQCVDLELLSNDICANAHSQKVTEFMLCAGHLEGGKDTCVGDSGGPLICDGVLQGITSWGHVPCGSPNMPAVYTKVISHLEWIKETMTAN
CfKLK1b   LWILKCFRVCDFTWGSGAVQSRIIGGWDCTKNSQPWQAALYHYSKFQCGGVLVHPEWVLTAAHCINDNYQLWLGRYNLFEHEDTAQFVQVRESFPHPEFNLEDYSHDIMLLRLAEPAQITDAVRVLDLPTQEPQVGSTCYASGWGSIEPDKFIYPDDLQCVDLELLSNDICANAHSQKVTEFMLCAGHLEGGKDTCVGDSGGPLICDGVLQGITSWGHVPCGSPNMPAVYTKVISHLEWIKETMTAN
CfKLK1d   ------------------VQSRIIGGWDCTKNSQPWQAALYHYSKFQCGGVLVHPEWVLTAAHCINDNYQLWLGRYNLFEHEDTAQFVQVRESFPHPEFNLEDYSHDIMLLRLAEPAQITDAVRVLDLPTQEPQVGSTCYASGWGSIEPDKFIYPDDLQCVDLELLSNDICANAHSQKVTEFMLCAGHLEGGKDTCVGDSGGPLICDGVLQGITSWGHVPCGSPNMPAVYTKVISHLEWIKETMTAN
OaKLK12   -------------------------------------------------------------------QYWVRLGEHNLRSLDWTEQIRLSDRSITHPAYMRSGHDNDIKLLRLATRARITNSVRPLTLPTSCPEPGTRCNVSGWGTTNRPGGTYRGQGRGR--------------RG---------GVERGRNKSVE---------GG-------WRHI--------------RDHHLH--------
MeTRYP    -------AFPS-------DDDKIVGGYPCKRNSLYYQVSL---NVHICGGSLIDKEWVLSAAHCYRLHFQVRLGESNIRVTEGNEQFIQAEKVILHPAFNKETMDNDIMLIKLETPAILNRQVAPIALPQSCASTGTRCLISGWGSTLSHGVDYPNLLQCLSAPLLSDAECQASYPRRVTENMVCAGFLKGSKDSCQQDSGSPMVCNGEHQSAVSWDN-GCALKNYPTVYTKVCNYTNWIHKVISDN
DrTRYP    MKAFILLALFA-VAYAAPDDDKIVGGYECTKNGVPYQVSL---NSHFCGGSLISNLWVELIAYIFQGKNLVRLGEHNIDVTEGTEQFINSEKVIRHPSYNSNTLDNDVMLIKLSSSAQINSYVKTVSLPSSCASSGTSCLISGWGNMSASGSNYPSRLMCLNAPILSDSTCRNAYPGQISSNMFCAGFMEGGKDSCQGDSGGPVVCNNQLQGIVSWGY-GCAQRNKPGVYAKVCNFTTWIRNTMNSN
DrTRYPa   MKAFILLALFA-VAYAAPDDDKIVGGYECTKNGVPYQVSL---NSHFCGGSLISNLWVVSAAHCYKSRVQVRLGEHNIDVTEGTEQFINSEKVIRHPSYNSNTLDNDVMLIKLSSSAQINSYVKTVSLPSSCASSGTSCLISGWGNMSASGSNYPSRLMCLNAPILSDSTCRNAYPGQISSNMFCAGFMEGGKDSCQGDSGGPVVCNNQLQGIVSWGY-GCAQRNKPGVYAKVCNFTTWIRNTMNSN
DrTRYPb   MKAFILLALFA-VAYAAPDDDKIVGGYECTKNGVPYQVSL---NSHFCGGSLISNLWVVSAAHCYKSRVQVRLGEHNIDVTEGTEQFINSEKVIRHPSYNSNTLDNDVMLIKLSSSAQINSYVKTVSLPSSCASSGTSCLISGWGNMSASGSNYPSRLMCLNAPILSDSTCRNAYPGQISSNMFCAGFMEGGKDSCQGDSGGPVVCNNQLQGIVSWGY-GCAQRNKPGVYAKVCTS----PPGSETP
GgKLK7    PEPMREMFQSV-------TGPRLWRLQLCKQECRPYQVSL---NSHFCGGSLISSQWVLSAAHCYKSSIQVKLGEYNLAAQDGSEQTISSSKVIRHSGYNSNTLNNDIMLIKLSKAATLNSYVNTVPLPTSCVTAGTTCLISGWGYTLSRA------LK--------------FY-------QLCHRCLNRGKDSCQGDSGGPVVCNGQLQGIVSWGF-GCAQKGYPGVYTKVCNYVSWIKTTMSSN
GgKLK     SLVISVYYSVYPAGGLQQDDDKIVGGYSCARSAAPYQVSL---NSHFCGGSLISSQWVLSAAHCYKSSIQVKLGEYNLAAQDGSEQTISSSKVIRHSGYNSNTLNNDIMLIKLSKAATLNSYVNTVPLPTSCVTAGTTCLISGWGNTLSSGSLYPDVLQCLNAPVLSSSQCSRAYPGRITSNMICIGYLNGGKDSCQGDSSGPVVCNGQLQGIVSWGT-GCAQKGYPGVYTKVCNYVSWIKTTMSSN
GgKLKL    MKFLVLVTFVG-VAVAFPDDDKIAGGYSCARSAAPYQVSL---NSHFCGGSLISSQWVLSAAHCYKSSIQVKLGEYNLAAQDGSEQTISSSKVIRHSGYNSNTLNNDIMLIKLSKAATLNSYVNTVPLPTSCVTAGTTCLISGWGNTLSSGSLYPDVLQCLNAPVLSSSQCSSAYPGRITSNMICIGYLNGGKDSCQGDSSGPVVCNGQLQGIVSWGF-GCAQKGYPGVYTKVCNYVSWIKTTMSSN
GgKLKLa   MKFLVLVTFVG-VAVAFPDDDKIAGGYSCARSAAPYQVSL---NSHFCGGSLISSQWVLSAAHCYKSSIQVKLGEYNLAAQDGSEQTISSSKVIRHSGYNSNTLNNDIMLIKLSKAATLNSYVNTVPLPTSCVTAGTTCLISGWGNTLSSGSLYPDVLQCLNAPVLSSSQCSSAYPGRITSNMICIGYLNGGKDSCQGDSGGPVVCNGRLQGIVSWGF-GCAQKGYPGVYTKVCNYVSWIKTTMSSN
GgPRSS3   MKFLVLVAFVG-VTVAFPDDDKIVGGYSCARSAAPYQVSL---NSHFCGGSLISSQWVLSAAHCYKSSIQVKLGEYNLAAQDGSEQTISSSKVIRHSGYNANTLNNDIMLIKLSKAATLNSYVNTVPLPTSCVTAGTTCLISGWGNTLSSGSLYPDVLQCLNAPVLSSSQCSSAYPGRITSNMICIGYLNGGKDSCQGDSGGPVVCNGQLQGIVSWGI-GCAQKGYPGVYTKVCNYVSWIKTTMSSN
GgPRSS3a  MKFLVLVAFVG-VAVAFPDDDKIVGGYSCARSAAPYQVSL---NSHFCGGSLISSQWVLSAAHCYKSSIQVKLGEYNLAAQDGSEQTISSSKVIRHSGYNANTLNNDIMLIKLSKAATLNSYVNTVPLPTSCVTAGTTCLISGWGNTLSSGSLYPDVLQCLNAPVLSSSQCSSAYPGRITSNMICIGYLNGGKDSCQGDSGGPVVCNGQLQGIVSWGI-GCAQKGYPGVYTKVCNYVSWIKTTMSYN
GgPRSS2a  FLFLILSCLGAAVAFPGGDDDKIVGGYTCPEHSVPYQVSL---NSHFCGGSLINSQWVLSAAHCYKSRIQVRLGEYNIDVQEDSEVVRSSSVIIRHPKYSSITLNNDIMLIKLASAVEYSADIQPIALPSSCAKAGTECLISGWGNTLSNGYNYPELLQCLNAPILSDQECQEAYPGDITSNMICVGFLEGGKDSCQGDSGGPVVCNGELQGIVSWGI-GCALKGYPGVYTKVCNYVDWIQETIAAY
GgPRSS2   SLFLILSCLGAAVAFPGGDDDKIVGGYTCPEHSVPYQVSLNSGYH-FCGGSLINSQWVLSAAHCYKSRIQVRLGEYNIDVQEDSEVVRSSSVIIRHPKYSSITLNNDIMLIKLASAVEYSADIQPIALPSSCAKAGTECLISGWGNTLSNGYNYPELLQCLNAPILSDQECQEAYPGDITSNMICVGFLEGGKDSCQGDSGGPVVCNGELQGIVSWGI-GCALKGYPGVYTKVCNYVDWIQETIAAY
GgPRSS2b  MNSLFLILSCLGAAVAFPDDDKIVGGYTCPEHSVPYQVSL---NSHFCGGSLINSQWVLSAAHCYKSRIQVRLGEYNIDVQEDSEVVRSSSVIIRHPKYSSITLNNDIMLIKLASAVEYSADIQPIALPSSCAKAGTECLISGWGNTLSNGYNYPELLQCLNAPILSDQECQEAYPGDITSNMICVGFLEGGKDSCQGDSGGPVVCNGELQGIVSWGI-GCALKGYPGVYTKVCNYVDWIQETIAAY
XtPRSS2   -MKLLLICVLLG-AAAAFDDDKIIGGSTCARNSVPYIVSLSGY--HFCGGSLISNQWVVSAAHCYKASVQVRLGEHNIALSEGTEQFINSAKVIRHPSYNSRTIDNDIMLIKLASPASLNSAVNTVALPSSCAAAGTSCLVSGWGNLSTTTSNYPDLLQCLNAPILTTAQCSGAYPGQITNNMFCAGFLEGGKDSCQGDSGGPVVCNGELQGVVSWGI-GCAQRNYPGVYAKVCNYNSWIQSTIAAN
XtPRSS2a  TMKLLLICVLLGAAAAFD-DDKIIGGATCAKNSVPYIVSL-NAGYHFCGGSLLNNQWVVSAAHCYQASVQVRLGEHNIAVSEGTEQFINSAKVIRHPSYNSRTIDNDIMLIKLASPASLNSAVNTVALPSSCAAAGTSCLISGWGNTSTTGSNYPNLLQCLNAPILTTAQCSGAYPGQITNNMFCAGFLEGGKDSCQGDSGGPVVCNGQLQGIVSWGI-GCAQRNYPGVYTKVCNYNSWVQSTIAAN
AcTRYP    MKSILLVAFLG-VALAFPDDDKIVGGYTCQRGSVPYQVSL---NSHFCGGALISNQWVVSAAHCYKSRIQVRLGEHSLSLNDGSEQYINSAKIIRHPSYNSRLLDNDIMLIKLSTTANLNSRVTSVSLPSSCVSTGTQCLISGWGNTLSSGTNYPDTLQCLKAPVLSSTQCQNAYPGQITNNMICIGFLEGGKDACQGDSGGPVVCNGQLQGVVSWGI-GCAQRGYPGVYTKVCNYVSWIQNTVRSN
HsPRSS3h  SAPLVFHPPDALIAVPFDDDDKIVGGYTCEENSLPYQVSL---NSHFCGGSLISEQWVVSAAHCYKTRIQVRLGEHNIKVLEGNEQFINAAKIIRHPKYNRDTLDNDIMLIKLSSPAVINARVSTISLPTTPPAAGTECLISGWGNTLSFGADYPDELKCLDAPVL---------------------------------------------------------------------------------
HsPRSS3b  SAPLVFHPPDALIAVPFDDDDKIVGGYTCEENSLPYQVSLNSGSH-FCGGSLISEQWVVSAAHCYKTRIQVRLGEHNIKVLEGNEQFINAAKIIRHPKYNRDTLDNDIMLIKLSSPAVINARVSTISLPTAPPAAGTECLISGWGNTLSFGADYPDELKCLDAPVLTQAECKASYPGKITNSMFCVGFLEGGKDSCQRDSGGPVVCNGQLQGVVSWGH-GCAWKNRPGVYTKVYNYVDWIKDTIAAN
HsPRSS3c  SAPLVFHPPDALIAVPFDDDDKIVGGYTCEENSLPYQVSLNSGSH-FCGGSLISEQWVVSAAHCYT-RIQVRLGEHNIKVLEGNEQFINAAKIIRHPKYNRDTLDNDIMLIKLSSPAVINARVSTISLPTTPPAAGTECLISGWGNTLSFGADYPDELKCLDAPVLTQAECKASYPGKITNSMFCVGFLEGGKDSCQRDSGGPVVCNGQLQGVVSWGH-GCAWKNRPGVYTKVYNYVDWIKDTIAAN
HsPRSS3d  MNPFLILAFVGAVAVPFDDDDKIVGGYTCEENSLPYQVSLNSGSH-FCGGSLISEQWVVSAAHCYKTRIQVRLGEHNIKVLEGNEQFINAAKIIRHPKYNRDTLDNDIMLIKLSSPAVINARVSTISLPTAPPAAGTECLISGWGNTLSFGADYPDELKCLDAPVLTQAECKASYPGKITNSMFCVGFLEGGKDSCQRDSGGPVVCNGQLQGVVSWGH-GCAWKNRPGVYTKVYNYVDWIKDTIAAN
HsPRSS3e  MNPFLILAFVGAVAVPFDDDDKIVGGYTCEENSLPYQVSLNSGSH-FCGGSLISEQWVVSAAHCYT-RIQVRLGEHNIKVLEGNEQFINAAKIIRHPKYNRDTLDNDIMLIKLSSPAVINARVSTISLPTTPPAAGTECLISGWGNTLSFGADYPDELKCLDAPVLTQAECKASYPGKITNSMFCVGFLEGGKDSCQRDSGGPVVCNGQLQGVVSWGH-GCAWKNRPGVYTKVYNYVDWIKDTIAAN
HsPRSS3f  MGPAGEVAVPF-------DDDKIVGGYTCEENSLPYQVSL---NSHFCGGSLISEQWVVSAAHCYKTRIQVRLGEHNIKVLEGNEQFINAAKIIRHPKYNRDTLDNDIMLIKLSSPAVINARVSTISLPTAPPAAGTECLISGWGNTLSFGADYPDELKCLDAPVLTQAECKASYPGKITNSMFCVGFLEGGKDSCQRDSGGPVVCNGQLQGVVSWGH-GCAWKNRPGVYTKVYNYVDWIKDTIAAN
HsPRSS3g  MGPAGEVAVPF-------DDDKIVGGYTCEENSLPYQVSLNSGSH-FCGGSLISEQWVVSAAHCYT-RIQVRLGEHNIKVLEGNEQFINAAKIIRHPKYNRDTLDNDIMLIKLSSPAVINARVSTISLPTTPPAAGTECLISGWGNTLSFGADYPDELKCLDAPVLTQAECKASYPGKITNSMFCVGFLEGGKDSCQRDSGGPVVCNGQLQGVVSWGH-GCAWKNRPGVYTKVYNYVDWIKDTIAAN
HsPRSS3   DRCPARWPGPGLLGGRTWDDDKIVGGYTCEENSLPYQVSLNSGSH-FCGGSLISEQWVVSAAHCYKTRIQVRLGEHNIKVLEGNEQFINAAKIIRHPKYNRDTLDNDIMLIKLSSPAVINARVSTISLPTAPPAAGTECLISGWGNTLSFGADYPDELKCLDAPVLTQAECKASYPGKITNSMFCVGFLEGGKDSCQRDSGGPVVCNGQLQGVVSWGH-GCAWKNRPGVYTKVYNYVDWIKDTIAAN
HsPRSS3a  DRCPARWPGPGLLGGRTWDDDKIVGGYTCEENSLPYQVSL---NSHFCGGSLISEQWVVSAAHCYKTRIQVRLGEHNIKVLEGNEQFINAAKIIRHPKYNRDTLDNDIMLIKLSSPAVINARVSTISLPTTPPAAGTECLISGWGNTLSFGADYPDELKCLDAPVLTQAECKASYPGKITNSMFCVGFLEGGKDSCQRDSGGPVVCNGQLQGVVSWGH-GCAWKNRPGVYTKVYNYVDWIKDTIAAN
OaTRYP    MKVFILFALLG-AAVAFPDDDKIVGGYTCQQNSLPYQVSLNSGYH-FCGGSLINSEWVVSAAHCYMSRIQVRLGEHDIEVLEGTEQFIDSASVIRHPNYNSFNIDNDIMLIKLETPAELSSRVATVSLPSDCAPAGTSCLISGWGNTQSSG-NYPDLLQCLDAPILDDAQCHNAYPGQITNNMMCLGFLEGGKDSCQGDSGGPVVCNGELQGIVSWGY-GCAMKGKPGVYTKVCNYISWIQQTIENY
OaTRYPa   ------VAFPM-------DDDKIVGGYTCQQNSLPYQVSL---NSHFCGGSLINSEWVVSAAHCYMSRIQVRLGEHDIEVLEGTEQFIDSASVIRHPNYNSFNIDNDIMLIKLETPAELSSRVATVSLPSDCAPAGTSCLISGWGNTQSSGSNYPDLLQCLDAPILDDAQCHNAYPGQITNNMMCLGFLEGGKDSCQGDSGGPVVCNGELQGIVSWGY-GCAMKGKPGVYTKVCNYICKVNVPLCLC
CfPRSS3   MKTFIFLALLG-ATVAFPDDDKIVGGYTCSRNSVPYQVSLNSGYH-FCGGSLINSQWVVSAAHCYKSRIQVRLGEYNIAVSEGGEQFINAAKIIRHPRYNANTIDNDIMLIKLSSPATLNSRVSAIALPKSCPAAGTQCLISGWGNTQSIG-NYPDVLQCLKAPILSDSVCRNAYPGQISSNMMCLGYMEGGKDSCQGDSGGPVVCNGELQGVVSWGA-GCAQKGKPGVYTRVCKYVSWIQQTIAAN
MdTRYP    MKAIIFLALLG-AAVAFPDDDKIVGGYTCAANSVPYQVSLNAGYH-FCGGSLINSQWVVSAAHCYKSRIQVRLGEHNIEVLEGNEQFIDSAKVIRHPNYNSYTIDNDIMLIKLKTPATLNSRVSSITLPTSCAATGTSCLISGWGNTLSSG-NYPDLLQCLKAPVLSDSSCRNAYPGQITNNMICLGYLEGGKDSCQGDSGGPVVCNGELQGIVSWGY-GCAQKGKPGVYTKVCNYVDWIKTTIANN
MmTRYP    MSALLFLALVG-AAVAFPDDDKIVGGYTCRENSVPYQVSLNSGYH-FCGGSLINDQWVVSAAHCYKTRIQVRLGEHNIKVLEGNEQFVNAAKIIKHPNFNRKTLNNDIMLIKLSSPVTLNARVATVALPSSCAPAGTQCLISGWGNTLSFG-SEPDLLQCLDAPLLPQADCEASYPGKITGNMVCAGFLEGGKDSCQGDSGGPVVCNGELQGIVSWGY-GCALADNPGVYTKVCNYVDWIQDTIAAN
MmPRSS3   MNALLILALVG-AAVAFPDDDKIVGGYTCQENSVPYQVSL---NSHFCGGSLINDQWVVSAAHCYKTRIQVRLGEHNINVLEGNEQFVNAAKIIKHPNFNRKTLNNDIMLLKLSSPVTLNARVATVALPSSCAPAGTQCLISGWGNTLSFGVSEPDLLQCLDAPLLPQADCEASYPGKITGNMVCAGFLEGGKDSCQGDSGGPVVCNRELQGIVSWGY-GCALPDNPGVYTKVCNYVDWIQDTIAAN
BtPRSS2   MHPLLILAFVG-AAVAFPDDDKIVGGYTCAENSVPYQVSLNAGYH-FCGGSLINDQWVVSAAHCYQYHIQVRLGEYNIDVLEGGEQFIDASKIIRHPKYSSWTLDNDILLIKLSTPAVINARVSTLALPSACASGSTECLISGWGNTLSSG-NYPDLLQCLEAPLLSHADCEASYPGEITNNMICAGFLEGGKDSCQGDSGGPVACNGQLQGIVSWGY-GCAQKGKPGVYTKVCNYVDWIQETIAAN
BtPRSS2a  MHSLLILAFVG-AAVAFPDDDKIVGGYTCAENSVPYQVSL---NAHFCGGSLINDQWVVSAAHCYQYHIQVRLGEYNIDVLEGGEQFIDASKIIRHPKYSSWTLDNDILLIKLSTPAVINARVSTLALPSACASAGTECLISGWGNTLSSGVNYPDLLQCLEAPLLSHADCEASYPGEITNNMICAGFLEGGKDSCQGDSGGPVACNGQLQGIVSWGY-GCAQKGKPGVYTKVCNYVDWIQETIAAN
CfPRSS3a  MNPLLILAFLG-AAVATPDDDKIVGGYTCEENSVPYQVSLNAGYH-FCGGSLISDQWVVSAAHCYKSRIQVRLGEYNIDVLEGNEQFINSAKVIRHPNYNSWILDNDIMLIKLSSPAVLNARVATISLPRACAAPGTQCLISGWGNTLSSG-NYPELLQCLDAPILTQAQCEASYPGQITENMICAGFLEGGKDSCQGDSGGPVVCNGELQGIVSWGY-GCAQKNKPGVYTKVCNFVDWIQSTIAAN
Ac_orph2  -MKLLVFGLLLMGSAAFATGERIIGGYNCPQRSRAFQAALVTGGNIYCGGSLVHPCWVLSAAHCKRRQMKVCLGKSNLRRYERTEQCLNIAEVRVHPEYDRSKNNKDYMLLRLQPCARLSDAVKTIQLPSGCPNDGKQCTVSGWGTTRSPQAQLPAQLQCANVSIVPQPKCNSAYRGSITPYMVCAGVPQGGTDSCQGDSGGPLVCNGQLEGVVSWGTYVCAQKGNPGVYAKVCCIVPWIQKTVNGT
AcKLK14L  -MKLLVFGLLLMGSAAFATGERIIGGYNCPQRSRAFQAALVTGGNIYCGGSLVHPCWVLSAAHCKRRQMKVCLGKSNLRRYERTEQCLNIAEVRVHPEYDRSKNNKDYMLLRLQPCARLSDAVKTIQLPSGCPNDGKQCTVSGWGTTRSPQAQLPAQLQCANVSIVPQPKCNSAYRGSITPYMVCAGVPQGGTDSCQGDSGGPLVCNGQLEGVVSWGTYVCAQKGNPGVYAKVCCIVPWIQKTVNGT
MdKLK5    AWILVLLMSVLIMADTGLENDRILNGKDCQPQTQPWQAALLRPNRLYCGAVLVHPQWVLTAAHCQKPAYSVRLGRYHLQGIDPGQRILRGVKSFPHPKYTRPAHSNDLMLIKLNGRVSMTPSIKTIKISTQPPRPGTQCLVSGWGTTSSPQVHYPQVLQCLNITIMSHEACQRAYPGAIDSTMFCAGD-EVGKDSCQGDSGGPVVCNGYLQGLVSWGDVPCGQPNKPGVYTNLYVFEKWIEDTIKNN
MdKLK5a   AWILVLLMSVLIMADTGQENDRILNGKDCQPQTQPWQAALLRPNRLYCGAVLVHPQWVLTAAHCQKPAYSVRLGRYHLQGIDPGQRILRGVKSFPHPKYTRPAHSNDLMLIKLNGRVSMTPSIKTIKISTQPPRPGTQCLVSGWGTTSSPQVHYPQVLQCLNITIMSHEACQRAYPGAIDSTMFCAGD-EVGKDSCQGDSGGPVVCNGYLQGLVSWGDVPCGQPNKPGVYTNLYVFEKWIEDTIKNN
MeKLK5    AWGTRPARSHQQTGGSHQTEDRILNGKDCGPQTQPWQAALLKPESLFCGAVLVHPQWVLTAAHCQKPSYIVALGRYSPG-SEAGQKTLRGVQSFPHPNYTRPAHSNDLMLIKLNQKVLDTKGIKPINISNEAPTAGKKCLVSGWGTTNSSQLHYPQVLQCLDIKILSQEACQKAYPREIDSSMFCAGD-EKGKDSCQGDSGGPVVCNGMLQGLVSWGDLPCGKPNRPGVYTNLYPFKKWIKDTIKNN
HsKLK12c  -MGLSIFLLLCVLGLSQAATPKIFNGTECGRNSQPWQVGLFEGTSLRCGGVLIDHRWVLTAAHCS------------------------------------------------GRPIP---GSAPVPQPLHLP-----CHLP-W---------------CV-----SRENHEQ--HG------VCRRRPGAG---CL---------PG---------------------------------------
MmKlk12   -MRFSILLLLCAVGLSQADREKIYNGVECVKNSQPWQVGLFHGKYLRCGGVLVDRKWVLTAAHCR-DKYVVRLGEHSLTKLDWTEQLRHTTFSITHPSYQGQNHEHDLRLLRLNRPIHLTRAVRPVALPSSCVTTGAMCHVSGWGTTNKPWDPFPDRLQCLNLSTVSNETCRAVFPGRVTENMLCAGG-EAGKDACQGDSGGPLVCGGVLQGLVSWGSVPCGQKGIPGVYTKVCKYTDWIRIVIRNN
PcKLK12   SSIFLLLCLIG-------ATEKIYNGTECVPNSQPWQVGLFEGTSLRCGGVLIDRRWVLTAAHCSGRRYWVRLGEHSLSQLDWTEQIRRSGFSVTYPSYQGKNHDHDLRLLRLGMPVRLTRSVQTLPLPRTCVTANTKCHISGW-----------------------------------------------------------------------------GTTNRP-----------W--------
CfKLK12   RWVTLGSSILLVLGLSQPATEKIVKGKECARHSQPWQVGLFEGANLRCGGVLIDRRWVLTAAHCSGSRYWVRLGEHSLSRLDWTEKIRRSGFSMTHPSYQGHSHDNDIRLLRLGTPVPLTRSIQPLPLPTTCAVAGTKCQISGWGITNQLWNPFPDLLQCLNVSIVSSAACRAVFPGRITDNMVCAG--TEGADACQGDSGGPLVCGNVLQGLVSWGTVPCGQKGIPGVYTNICKYVDWIRMVMRNN
CfKLK12a  -LGSSILLLFCVLGLSQPATEKIVKGKECARHSQPWQVGLFEGANLRCGGVLIDRRWVLTAAHCSGSRYWVRLGEHSLSRLDWTEKIRRSGFSMTHPSYQGHSHDNDIRLLRLGTPVPLTRSIQPLPLPTTCAVAGTKCQISGWGITNQLW-PFPDLLQCLNVSIVSSAACRAVFPGRITDNMVCASG-TEGADACQGDSGGPLVCGNVLQGLVSWGTVPCGQKGIPGVYTNICKYVDWIRMVMRNN
BtKLK12   -MRASIFLLLCFVGFSHEAKEKITNGTECIPHSQPWQVGLFEGTRLRCGGVLIDRRWVLTAAHCSGSRYWVRLGEHSLSKLDWTEQIRRSGLSVTHPSYRGGNHDNDLRLLRLGTPVRLTTSVQPLPLPTTCATAGTECHISGWGTTNHPW-PFPDRLQCLSLSIVSNATCRAVFPGRITDNMVCAGG-KAGEDACQGDSGGPLVCGGVLQGLVSWGSVPCGQEGIPGVYTNVCKYVDWIQTVMRSN
HsKLK12b  -----------------------------------MALSV--------GVTHSRGRW-----GCL------------------------------------------------RAPAC---------------AAGVSLLTTG-GSSQRLTDPFPDLLQCLNLSIVSHATCHGVYPGRITSNMVCAGVP--GQDACQGDSGGPLVCGGVLQGLVSWGSVPCGQDGIPGVYTYICNSTSWNFNSCQPF
HsKLK12   -MGLSIFLLLCVLGLSQAATPKIFNGTECGRNSQPWQVGLFEGTSLRCGGVLIDHRWVLTAAHCSGSRYWVRLGEHSLSQLDWTEQIRHSGFSVTHPGYLGTSHEHDLRLLRLRLPVRVTSSVQPLPLPNDCATAGTECHVSGWGITNHPR-PFPDLLQCLNLSIVSHATCHGVYPGRITSNMVCAGG-VPGQDACQGDSGGPLVCGGVLQGLVSWGSVPCGQDGIPGVYTYICNSTSWNFNSCQPF
HsKLK12a  -MGLSIFLLLCVLGLSQAATPKIFNGTECGRNSQPWQVGLFEGTSLRCGGVLIDHRWVLTAAHCSGSRYWVRLGEHSLSQLDWTEQIRHSGFSVTHPGYLGSTHEHDLRLLRLRLPVRVTSSVQPLPLPNDCATAGTECHVSGWGITNHPRNPFPDLLQCLNLSIVSHATCHGVYPGRITSNMVCAGVP--GQDACQGDSGGPLVCGGVLQGLVSWGSVPCGQDGIPGVYTYICKYVDWIRMIMRNN
OaKLK10b  ----------------------------CGRDSHPWQVSLFRNLKFRCAGVLVDRSWVLTSATCIDRSWPVRPRGKGQQGTLLHAKLTVQMNKYHRPGERCWTAGAGFGEQGLGRVWKAGRGCWRVGMDPGWVRRGSTCKV-GVGPEGESTVKYAKNLSCAPVKVLSHEECSQSYPGVVTRNMLCAGQ-AGGRDPCQGDSGGPLVCNGTLQGILSWGDYPCGAGPHPAVYTKICRYSSWINKIIKNN
OaKLK10   ------------------QIEESLEVSPCGRDSHPWQVSLFRNLKFRCAGVLVDRSWVLTSATCI-------------------------DRGLEESGRQG--------------------------------EGGEL----GW--TLEDGLKYAKNLSCAPVKVLSHEECSQSYPGVVTRNMLCAGQ-AGGRDPCQGDSGGPLVCNGTLQGILSWGDYPCGAGPHPAVYTKICRYSSWINKIIKNN
OaKLK10a  --------------------------SPCGRDSHPWQVSLFRNLKFRCAGVLVDRSWVLTSATCI--RSWPAQGKGSARVWVVGRRGLLRAWKARGWAWREGKANEQILLLSFVGPGRRGRGLESRGLEES--RQGEGVGELGWTLEDGST-KYAKNLSCAPVKVLSHEECSQSYPGVVTRNMLCAGQ-AGGRDPCQGDSGGPLVCNGTLQGILSWGDYPCGAGPHPAVYTKICRYSSWINKIIKNN
Ac_orph3  PTLLLLCTLLTILAMKLPDESRIIGGQECPKHGQPYQVILSNSNGVQCGGVLIDKDWVLTAAHCDQGTIHTRMGDHSLRANEGSEQCIKSAQKFIHPAYNPSTHDSDIMLIRLDNSANINEYVRPIELATQCTKPNTRCEVSGWGTIKTPQSEFPDLLQCATVYTISNEECNKAYPNAITENMLCATVSGGGVDSCQGDSGGPLVCNNKLQGIVSWGMQVCAQAGKPGVYTNICQFTDWIQNTMRGN
AcKLK14   MRLLNTALLLLVLTVAAQDESRIIGGQECPKHGQPYQVILSNSNGVQCGGVLIDKDWVLTAAHCDQGTIHTRMGDHSLRANEGSEQCIKSAQKFIHPAYNPSTHDSDIMLIRLDNSANINEYVRPIELATQCTKPNTRCEVSGWGTIKTPQSEFPDLLQCATVYTISNEECNKAYPNAITENMLCATVSGGGVDSCQGDSGGPLVCNNKLQGIVSWGMQVCAQAGKPGVYTNICQFTDWIQNTMRGN
OaKLK6c   -MALFILALTLVAAAAATDKEKIIAGEKCKEDGHPYQVAVYRGGGLLCGGVLIHPGWVLTAAHCRKPQLQVLLGKYNLHKQEEFQQLSPVAQPFPHPDYDRGRHDNDIMLLRLAHPTPVSRHIKPLSLETDCNANSSSCLISGWVKHSDGGVSPPDNTEC-YLHVHPKQRE----PSRAADAIVEGGESGRGLGKAQGDSGGPLVCGGRLRGLVSWGEVPCGTGEKPGVYTNVCRYVDWIRETIRGN
OaKLK6b   -MALFILALTLVAAAAATDKEKIIAGEKCKEDGHPYQVAVYRGGGLLCGGVLIHPGWVLTAAHCRKPQLQVLLGKYNLHKQEEFQQLSPVAQPFPHPDYDRGRHDNDIMLLRLAHPTPVSRHIKPLSLETDCNANSSSCLISGWGKTDREEPVWPGAPASPGIRRLSQGTRDLGWSRSISQMKMENKGRGRGEQNSQGDSGGPLVCGGRLRGLVSWGEVPCGTGEKPGVYTNVCRYVDWIRETIRGN
OaKLK6    -MALFILALTLVAAAAATDKEKIIAGEKCKEDGHPYQVAVYRGGGLLCGGVLIHPGWVLTAAHCRKPQLQVLLGKYNLHKQEEFQQLSPVAQPFPHPDYDRGRHDNDIMLLRLAHPTPVSRHIKPLSLETDCNANSSSCLISGWGKTDREG-QYPGRGKCKRNGLTLQQEGLWDF--RKNLLLLDEGKQRERKRGAEGDSGGPLVCGGRLRGLVSWGEVPCGTGEKPGVYTNVCRYVDWIRETIRGN
OaKLK6a   -MALFILALTLVAAAAATDKEKIIAGEKCKEDGHPYQVAVYRGGGLLCGGVLIHPGWVLTAAHCR--QLQVLLGKYNLHKQEEFQQLSPVAQPFPHPDYDRGRHDNDIMLLRLAHPTPVSRHIKPLSLETDCNANSSSCLISGWGKTDREG-QYPGRGKCKGLPLPLETEMGRGSSGRISRNVPCQRSEQMGRDPCLGDSGGPLVCGGRLRGLVSWGEVPCGTGEKPGVYTNVCRYVDWIRETIRGN
PcKLK5    RWILCSLIILGLTEPVLAENSDLGTGA????????????????????????????????????????IFRIFLGRQSLSVYESGQQALKGVKSIPHPGYSHPGHSNDLMLIKMNRKIHESHNIKPINISSHCPSAGTTCTVSGWGTISTQGIKFPKVLQCVDISVLSEERCKKDYPGQIDSTMFCAGD-ETGKDSCQGDSGGPVVCNGNLQGLVSWGDSPCGQPDKPGVYTNLCRFTKWIHNTIKKN
OaKLK5L   -------------------------------------------------------------------SYLVRLGRHSLQGVELTTQLRKGILSFPHPKYSHPKHDNDLMLIKLGQPVQPTASVKPISLSSCCPRAGARCLVSGWGTTSSPQ------------------------------------------------------------------------------------------------
OaKLK14   ----------------------------MP------------------RGRQSVVRW-----GCR--FLRVSLGKHDLRWWEPTEQRRLVVRQIPHPSYNPRTQDSDLMLLRLDRPVQLTPAVQPLGLSPDCAAPGTPCRVSGWGTISSPLVRYPDILQCVNIQIVSDKACQGAYPGGITPSMVCAGDWQGGKDSCQGDSGGPLVCRGKLQGLVSWGLEQCGLSNHPGVYTNLCKFTRWIQNTMRGK
OaKLK14a  ------------------------------------------------------------------RFLRVSLGKHDLRWWEPTEQRRLVVRQIPHPSYNPRTQDSDLMLLRLDRPVQLTPAVQPLGLSPDCAAPGTPCRVSGWGTISSPLVRYPDILQCVNIQIVSDKACQGAYPGGITPSMVCAGDWQGGKDSCQGDSGGPLVCRGKLQGLVSWGLEQCGLSNHPGVYTNLCKFTRWIQNTMRGK
MmKlk14   MFLLLIILQALAVAIAQSGDHKIIGGYRCVRNSQPWQVALQAGHRFLCGGVLLSDQWVITAAHCARPILHVALGKHNIRRWEATQQVVRVARQVPHPQYQPQAHDNDLMLLKLQKKVRLGRAVKTISVASSCASPGTPCRVSGWGTIASPIARYPTALQCVNVNIMSEQACHRAYPGIITSGMVCAGVPEGGKDSCQGDSGGPLVCGGQLQGLVSWGMERCAMPGYPGVYANLCNYHSWIQRTMQSN
PcKLK14   SPLLRMFFLLTILQILAVDNNKIIGGSPCIQNSQPWQAALLAGHRFICGAVLLSDQWAVTAAHCARPILRVALGKNNLKRWEATQQVLRVVRQVPHPQYDSRTHNNDLMMLQL-----RAAAWEAVRLTVAC-SPGS-CSGSG-GTIASPA-RYPDSLQCVNISILSAQMCRQSYSEAITPGMVCAGVPEGGKDSCQGDSGGPLVCRGQLQGLVSWGMERCALPGYPGVYTNLCRYQNWIQERIRGK
HsKLK14   PSAPKMFLLLTALQVLAIDENKIIGGHTCTRSSQPWQAALLAGRRFLCGGALLSGQWVITAAHCGRPILQVALGKHNLRRWEATQQVLRVVRQVTHPNYNSRTHDNDLMLLQLQQPARIGRAVRPIEVTQACASPGTSCRVSGWGTISSPIARYPASLQCVNINISPDEVCQKAYPRTITPGMVCAGVPQGGKDSCQGDSGGPLVCRGQLQGLVSWGMERCALPGYPGVYTNLCKYRSWIEETMRDK
BtKLK14   SPTLAHRCLLLAMAQNQG-NEKIIGGYTCTQGSQPWQAALLQGRRFLCGGSLLSDQWVITAAHCARPILRVALGKHNLKIPEATQQVLRVVRKVPHPRYNSRTNDNDLMLLQLERPARLGPRVRPISVASSCARVGSSCLVSGWGTISSPVARYPNSLQCVNINISSDQECRRAYSGAITPGMVCAGVPQGGKDSCQGDSGGPLVCGGQLQGLVSWGMERCAQPGYPGVYTNLCKYHTWIQGTIRRR
CfKLK14   CFPPTPSLPVPAMAQSQRDENKIIGGYTCIQNSQPWQAALLAGRRFLCGGALLSRQWVITAAHCARPILRIALGKHNLKNWEATQQVLRVVRQVPHPQYNSQTHNNDLMLLQLERPIQLGRAVRPITIASSCARPGTSCLVSGWGTTSSPIVRYPNSLQCVNINISSDQECRQAYSQAITVGMVCAGVPQGGKDSCQGDSGGPLVCKGQLQGLVSWGMEHCALPGYPGVYTNLCKYRTWIQNTIWSK
CfKLK14a  MFLLLTALQIIALAMAQSDENKIIGGYTCIQNSQPWQAALLAGRRFLCGGALLSRQWVITAAHCARPILRIALGKHNLKNWEATQQVLRVVRQVPHPQYNSQTHNNDLMLLQLERPIQLGRAVRPITIASSCARPGTSCLVSGWGTTSSPIVRYPNSLQCVNINISSDQECRQAYSQAITVGMVCAGVPQGGKDSCQGDSGGPLVCKGQLQGLVSWGMEHCALPGYPGVYTNLCKYRTWIQNTIWSK
CfKLK14c  QGPSVLMGKLG-LAMAQSDENKIIGGYTCIQNSQPWQAALLAGRRFLCGGALLSRQWVITAAHCARPILRIALGKHNLKNWEATQQVLRVVRQVPHPQYNSQTHNNDLMLLQLERPIQLGRAVRPITIASSCARPGTSCLVSGWGTTSSPIVRYPNSLQCVNINISSDQECRQAYSQAITVGMVCAGVPQGGKDSCQGDSGGPLVCKGQLQGLVSWGMEHCALPGYPGVYTNLCKYRTWIQNTIWSK
CfKLK14b  RKDSMLLAVMG-VGAMAQDENKIIGGYTCIQNSQPWQAALLAGRRFLCGGALLSRQWVITAAHCARPILRIALGKHNLKNWEATQQVLRVVRQVPHPQYNSQTHNNDLMLLQLERPIQLGRAVRPITIASSCARPGTSCLVSGWGTTSSPIVRYPNSLQCVNINISSDQECRQAYSQAITVGMVCAGVPQGGKDSCQGDSGGPLVCKGQLQGLVSWGMEHCALPGYPGVYTNLCKYRTWIQNTIWSK
CfKLK14d  VRALDEVAVGSTMAQSQRDENKIIGGYTCIQNSQPWQAALLAGRRFLCGGALLSRQWVITAAHCARPILRIALGKHNLKNWEATQQVLRVVRQVPHPQYNSQTHNNDLMLLQLERPIQLGRAVRPITIASSCARPGTSCLVSGWGTTSSPIVRYPNSLQCVNINISSDQECRQAYSQAITVGMVCAGVPQGGKDSCQGDSGGPLVCKGQLQGLVSWGMEHCALPGYPGVYTNLCKYRTWIQNTIWSK
MeKLK14   -----------TANGRED-EEKIIGGYTCIPNSQPWQAALLANRQFRCGGVLLSNRWVLTAAHCNHWNLRVVLGKHNIRLLEPSQQSVGVERRVPHPSYSPRTSNNDLMLLYLEKPVKLTNQVKPIQLAKNCANPGTDCLVSGWGTVSSPFARYPSTLQCLKISIFSEESCKNAYGKAITPGMVCAGDKKGGKDSCQGDSGGPLVCNGVLQGLVSWGMEHCALPGYPGVYTNLCRYRTWILNEMQKN
MdKLK14   PSPAVALLGASLLSWLPVDGDKIIGGYTCIPHSQPWQAALFASRKFHCGGVLLSNRWVLTAAHCGHWNLRVALGKHNLQRLEPSQQMLRVNRQVVYPRYNQRTNDHDLMLLHLERPVKLTREIQPIQVARNCASPGTSCLVSGWGTISSPHVRYPSTLQCVNIDILSDERCRNSYPGAITRGMVCAGDQKGEKDSCQGDSGGPLVCNGALQGLVSWGSEQCAQAKYPGVYTNLCRYWTWIQNEVRKR
MdKLK14a  -MLLLVSSLLLLLAPAVADGDKIIGGYTCIPHSQPWQAALFASRKFHCGGVLLSNRWVLTAAHCGHWNLRVALGKHNLQRLEPSQQMLRVNRQVVYPRYNQRTNDHDLMLLHLERPVKLTREIQPIQVARNCASPGTSCLVSGWGTISSPHVRYPSTLQCVNIDILSDERCRNSYPGAITRGMVCAGDQKGEKDSCQGDSGGPLVCNGALQGLVSWGSEQCAQAKYPGVYTNLCRYWTWIQNEVRKR
MdKLK14b  -MLLLVSSLLLLLAPAVADGDKIIGGYTCIPHSQPWQAALFASRKFHCGGVLLSNRWVLTAAHCGHWNLRVALGKHNLQRLEPSQQMLRVNRQVVYPRYNQRTNDHDLMLLHLERPVKLTREIQPIQVARNCASPGTSCLVSGWGTISSPHVRYPSTLQCVNIDILSDERCRNSYPGAITRGMVCAGDQKGEKDSCQGDSGGPLVCNGALQGLVSWGSEQCAQAKYPGVYTNLCRYWTWIQNEVRKR
MmKlk5    KWAMATLITTLVLGVSEPSSSRIVNGSDCQKDAQPWQGALLGPNKLYCGAVLISPQWLLTAAHCRKPVFRIRLGHHSMSVYESGQQMFQGIKSIPHPGYSHPGHSNDLMLIKMNRKIRDSHSVKPVEIACDCATEGTRCMVSGWGTTSSSHNNFPKVLQCLNITVLSEERCKNSYPGQIDKTMFCAGD-EEGRDSCQGDSGGPVVCNGKLQGLVSWGDFPCAQRNRPGVYTNLCEFVKWIKDTMNSN
HsKLK5    MWVLCALITALLLGVTEHSSSRIINGSDCDMHTQPWQAALLRPNQLYCGAVLVHPQWLLTAAHCRKKVFRVRLGHYSLSVYESGQQMFQGVKSIPHPGYSHPGHSNNLMLIKLNRRIRPTKDVRPINVSSHCPSAGTKCLVSGWGTTKSPQVHFPKVLQCLNISVLSQKRCEDAYPRQIDDTMFCAGD-KAGRDSCQGDSGGPVVCNGSLQGLVSWGDYPCARPNRPGVYTNLCKFTKWIQETIQAN
BtKLK5    SWMVHALIAALILGAKDPSSSRIVNGTDCERNSQPWQAALVRFNKLYCGAVLVDPQWLLTAAHCRKQFFRVRLGHHSLSMYESGQQLLKGIKSIPHPGYSHPGHSNDLMLIKLNKRIRETPYVRPINIASRCPSAGTSCLVSGWGTTSSPQVTFPKALQCLNITVLSDDQCKKAYPNQIDNTMFCAGD-QAGRDSCQGDSGGPVVCNGSLQGLVSWGDFPCAQPNRPGVYTNLCRFTKWIQDTIKCN
CfKLK5    MWMVSALITALILGVTEPSSSRIVNGTDCEKNAQPWQGALLGPNKLYCGAVLVNPQWLLTAAHCRKPFFRIRLGHHSLSVYEAGQQLFKGIKSIPHPGYSHPGHSNDLMLIKLNRKIRETQRVKPINISSKCPSAGTSCMVSGWGTTNSPNVQFPKVLQCLNITVLSDDRCRKAYPRQIDSTMFCAGD-EAGRDSCQGDSGGPVVCNGSLQGLVSWGDFPCAQPNRPGVYTNLCQFTKWIKDTIQSN
PcKLK1    --MWFLVPCLALFLGST????????????????????????????????????????????????--SHQVWLGINNQEDPEDTAQYIQVTHSFPHPDYNMTDYSHDLMLLKLQKPAEITDAVKVLALATTEPVIGSTCTVSGWGSTNPKK--YPAEMQCLNITIFANDVCADAHIQKVTDYMVCAGSLEGGKDTCVSEAGVQ-ICDIMLGTVLV-DSLLCCNISSPSIFIKLMPFVG-IDTTAAYP
OaKLK13   ---------------------------------------------------------------------------------EPGQQSRWVQRSVPHPSYQSHNHDHDIMLLRLSRPLHFSDTIRPLNLATNCLPPGTSCLVSGWGSTTSPE--????--------------------------------------------??MVCQQRLQGIISWGDFPCGQPNRPGVYTRVPRYLKWIRDTIRRD
OaKLK13a  ------------------------------QQSR----------------------W--------------------------------VQRSVPHPSYQSHHHDHDIMLLRLSRPLHFSDTIRPLNLATNCLPPGTSCLVSGWGSTTSPE----------NPRHFLRLPCTQPPPDLIYNGILVSSALSAGVDTSKQSLSH?MVCQQRLQGIISWGDFPCGQPNRPGVYTRVPRYLKWIRDTIRRD
PcKLK10   APVLKKLLLPLLMAQLWADTDPATSSVQCPSNSRTWQVSLFNGLSFHCAGVLVDRSWVLTAAHCHNKPLWARIGDDHL-LLLQGEQLRLTTRSVIHPKYRPRTDEHDLMMLKLARSAALGTRIQTLRLPYHCVQPGDHCQVAGWSTSATRRVKYKG-LSCSMVSVLSPN-CEVFYPGVVTNNMICVGL-EHGQDPCQ?????????--???????????????AQQPAVYTQICKS---IQKIIRSN
MdKLK12   ----------------------------------PIAIVQ--------GN-----------------------------------------------------SDEEMSL---EGPAL-----------------FVD--------------RHPDQLQCLSLTITPNNTCHSVFPGKITENMVCAGGSMVGQDACQGDSGGPLVCDNVLQGLVSWGL-GCGQLGTPGVYVKICKYLDWIQTTVKN-
OaKLK15   -MQGRFISLKVVATAAQG-GDKVLGGKECAPGSQPWQVALFDFGRFNCGGTLLTPRWVLTAAHCLTRPIRVRLGEHNLKVLEGQEQLRGVSRAIPHPRYRERDHEDDIMLLKLALPARLTPSVRPLSLPTRCPQPGDRCVVSGWGLVANSK-----------------------------------GEEAGGTD-------------------------------------------RW--------
OaKLK15a  ------------------GGDKVLGGKECAPGSQPWQVALFDFGRFNCGGTLLTPRWVLTAAHCLTRPIRVRLGEHNLKVLEGQEQLRGVSRAIPHPRYRERDHEDDIMLLKLALPARLTPSVRPLSLPTRCPQPGDRCVVSGWGLVANSK-----------------------------------GEEAGGTDR--------------------WV--GC--------------------------
PcKLK15   MWLLLCFSILL--TSAGADGDTGLQDEECAPHSQPWQVALFEGGRFNCGASLISPQWVLSAAHCQSRFMRVRLGEHNLHKREGSEQLRAVSRVIPHPNHEARTHNHDVMLLKLARPVRLTREVCPLALPGRCPRPGEACVVSGWGLVLEDEVSLPDSLHCANISIVSTESCNKEYPGRLRNTMVCAGVEGRGTDSCE--------------------------------------------------
MeKLK15   ------------------DNDMVLGGEECRPHSQPWQAALFEGSRFNCGASLISNQWLLTAAHCIGSKMQVRLGEHNLRVREGVEQLRGVSYAIPHPRYKSHGHHDDIMLLRLTRPARLSDSVRPVPLPTRCPRQGEQCVVSGWGLVAESKVKLPDTLHCANISIISTASCDKDYRGQVTDTMVCAGVAGGGTDSCEGDSGGPLVCGGMLQGIVSWGDVPCDTTAKPGVYTKVCKYLGWIHDVMK--
MdKLK15e  -------------------NDKVLGGEECPPHSQPWQVALFEGRRFNCGASLISSQWLLTAAHCYTSKMRVRLGEHNLRVWDGMEQLRGVVYAFPHPRYQGHGHHDDIMLLRLARPASLSDSVQPVALPVRCPRTGEQCVVSGWGLSLNSGSLHSSYLHCANISIISAASCNRDYPGQVTDTMVCAGVEGGGTDSCEGDSGGPLVCGGTLQGIVSWGDVPCDTTTKPGVYTKVCKYLTWIRDTMKNN
MdKLK15   MHRLLTFSFLLTVTVSQG-NDKVLGGEECPPHSQPWQVALFEGRRFNCGASLISSQWLLTAAHCYTSKMRVRLGEHNLRVWDGMEQLRGVVYAFPHPRYQGHGHHDDIMLLRLARPASLSDSVQPVALPVRCPRTGEQCVVSGWGLVAESNVKLPDTLHCANISIISAASCNRDYPGQVTDTMVCAGVEGGGTDSCEGDSGGPLVCGGTLQGIVSWGDVPCDTTTKPGVYTKVCKYLTWIRDTMKNN
MdKLK15a  THMFMYVELSQ-------GNDKVLGGEECPPHSQPWQVALFEGRRFNCGASLISSQWLLTAAHCYTSKMRVRLGEHNLRVWDGMEQLRGVVYAFPHPRYQGHGHHDDIMLLRLARPASLSDSVQPVALPVRCPRTGEQCVVSGWGLVAESNVKLPDTLHCANISIISAASCNRDYPGQVTDTMVCAGVEGGGTDSCEGDSGGPLVCGGTLQGIVSWGDVPCDTTTKPGVYTKVCKYLTWIRDTMKNN
MdKLK15b  LWEILGHTFSP-------GNDKVLGGEECPPHSQPWQVALFEGRRFNCGASLISSQWLLTAAHCYTSKMRVRLGEHNLRVWDGMEQLRGVVYAFPHPRYQGHGHHDDIMLLRLARPASLSDSVQPVALPVRCPRTGEQCVVSGWGLVAESNVKLPDTLHCANISIISAASCNRDYPGQVTDTMVCAGVEGGGTDSCEGDSGGPLVCGGTLQGIVSWGDVPCDTTTKPGVYTKVCKYLTWIRDTMKNN
MdKLK15d  -------------------NDKVLGGEECPPHSQPWQVALFEGRRFNCGASLISSQWLLTAAHCYTSKMRVRLGEHNLRVWDGMEQLRGVVYAFPHPRYQGHGHHDDIMLLRLARPASLSDSVQPVALPVRCPRTGEQCVVSGWGDIEELGMKLPDTLHCANISIISAASCNRDYPGQVTDTMVCAGVEGGGTDSCEGDSGGPLVCGGTLQGIVSWGDVPCDTTTKPGVYTKVCKYLTWIRDTMKNN
MmKlk15   MWLLLAFVLLV-------DGDKVLEGEECVPHSQPWQVALFERGRFNCGAFLISPRWVLTAAHCQTRFMRVRLGEHNLRKFDGPEQLRSVSRIIPHPGYEARTHRHDIMLLRLFKPARLTAYVRPVALPRRCPLIGEDCVVSGWGLLSDNNVRLPDTLHCANISIISEASCNKDYPGRVLPTMVCAGVEGGGTDSCEGDSGGPLVCGGALQGIVSWGDVPCDTTTKPGVYTKVCSYLEWIWENVRRY
HsKLK15a  MWLLLTLSFLL-ASTAAQDGDKLLEGDECAPHSQPWQVALYERGRFNCGASLISPHWVLSAAHCQSRFMRVRLGEHNLRKRDGPEQLRTTSRVIPHPRYEARSHRNDIMLLRLVQPARLN-------------------------------------------------------PQ--------------------GDSGGPLVCGGILQGIVSWGDVPCDNTTKPGVYTKVCHYLEWIRETMKRN
HsKLK15   MWLLLTLSFLL-ASTAAQDGDKLLEGDECAPHSQPWQVALYERGRFNCGASLISPHWVLSAAHCQSRFMRVRLGEHNLRKRDGPEQLRTTSRVIPHPRYEARSHRNDIMLLRLVQPARLNPQVRPAVLPTRCPHPGEACVVSGWGLVSHNEVSLPDTLHCANISIISDTSCDKSYPGRLTNTMVCAGAEGRGAESCEGDSGGPLVCGGILQGIVSWGDVPCDNTTKPGVYTKVCHYLEWIRETMKRN
HsKLK15b  MWLLLTLSFLL-ASTAAQDGDKLLEGDECAPHSQPWQVALYERGRFNCGASLISPHWVLSAAHCQSRFMRVRLGEHNLRKRDGPEQLRTTSRVIPHPRYEARSHRNDIMLLRLVQPARLNPQVRPAVLPTRCPHPGEACVVSGWGLVSHNE------------------------PG------------------------------------------TAGSPRSQGA------------------
HsKLK15c  MWLLLTLSFLL-ASTAAQDGDKLLEGDECAPHSQPWQVALYERGRFNCGASLISPHWVLSAAHCQSRFMRVRLGEHNLRKRDGPEQLRTTSRVIPHPRYEARSHRNDIMLLRLVQPARLNPQVRPAVLPTRCPHPGEACVVSGWGLVSHNE------------------------PG------------------------------------------TAGSPRSQG-------------------
BtKLK15   MCLLLTFSFLLASAVAQDDSDKVRRDEECVPHSQPWQVALFEHGRFNCGASLISPQWVLSAAHCQTRFLRVRLGEHNLRKRDGPEQLRTVSRIIPHPRYKALNHRHDLMLLRLTRPVRVTAEVRPIPLPARCPQAGEACVVSGWGLVANKEVRLPDRLHCANISIISTASCNKDYAGRLMDTMVCAGVEGGGINSCEGDSGGPLVCGGVLQGIVSWGDVPCDTTTKPGVYTKVCSYLEWIKETMKRS
CfKLK15a  --PPLPFSQRS--------RTTLTRSWEAKSVSPTWQVALFERGRFNCGASLISEHWVLSAAHCQTRFMRARLGEHNLRKRDGPEQLRTLARIIPHPLYEAHSHRHDVMLLRLTRPARLSRQVRPVALPTRCPQPAEACVVSGWGLVSDHKTDSQDTLHCANISVIPAASCNKDYPGRLVASMLCAGAEGGGTESCEGDSGGPLVCRGVLQGIVSWGDVPCDTTTKPGVYTKVCSYLEWIKETMKRN
CfKLK15c  --PLAQFLTLVGRVCAFADTDKILGGEECEPHSQPWQVALFERGRFNCGASLISEHWVLSAAHCQTRFMRARLGEHNLRKRDGPEQLRTLARIIPHPLYEAHSHRHDVMLLRLTRPARLSRQVRPVALPTRCPQPAEACVVSGWGLVSDHKTDSQDTLHCANISVIPAASCNKDYPGRLVASMLCAGAEGGGTESCEGDSGGPLVCRGVLQGIVSWGDVPCDTTTKPGVYTKVCSYLEWIKETMKRN
CfKLK15   MWLLLTFSFLLTAAAVQDDTDKILGGEECEPHSQPWQVALFERGRFNCGASLISEHWVLSAAHCQTRFMRARLGEHNLRKRDGPEQLRTLARIIPHPLYEAHSHRHDVMLLRLTRPARLSRQVRPVALPTRCPQPAEACVVSGWGLVSDHKVSLPDTLHCANISVIPAASCNKDYPGRLVASMLCAGAEGGGTESCEGDSGGPLVCRGVLQGIVSWGDVPCDTTTKPGVYTKVCSYLEWIKETMKRN
CfKLK15b  MWLLLTFSFLLTAAAVQDDTDKILGGEECEPHSQPWQVALFERGRFNCGASLISEHWVLSAAHCQTRFMRARLGEHNLRKRDGPEQLRTLARIIPHPLYEAHSHRHDVMLLRLTRPARLSRQVRPVALPTRCPQPAEACVVSGWGLVSDHKVSLPDTLHCANISVIPAASCNKDYPGRLVASMLCAGAEGGGTESCEGDSGGPLVCRGVLQGIVSWGDVPCDTTTKPGVYTKVCSYLEWIKETMKRN
CfKLK15f  MWLLLTFSFLLTAAAVQDDTDKILGGEECEPHSQPWQVALFERGRFNCGASLISEHWVLSAAHCQTRFMRARLGEHNLRKRDGPEQLRTLARIIPHPLYEAHSHRHDVMLLRLTRPAR---------------------------------------LSRQ------------------------------------GDSGGPLVCRGVLQGIVSWGDVPCDTTTKPGVYTKVCSYLEWIKETMKRN
CfKLK15g  MWLLLTFSFLLTAAAVQDDTDKILGGEECEPHSQPWQVALFERGRFNCGASLISEHWVLSAAHCQTRFMRARLGEHNLRKRDGPEQLRTLARIIPHPLYEAHSHRHDVMLLRLTRPAR---------------------------------------LSRQ------------------------------------GDSGGPLVCRGVLQGIVSWGDVPCDTTTKPGVYTKVCSYLEWIKETMKRN
CfKLK15d  WWAFKALCVQLQSTSVQDDTDKILGGEECEPHSQPWQVALFERGRFNCGASLISEHWVLSAAHCQTRFMRARLGEHNLRKRDGPEQLRTLARIIPHPLYEAHSHRHDVMLLRLTRPARLSRQVRPVALPTRCPQPAEACVVSGWGLVPLSSVSLPDTLHCANISVIPAASCNKDYPGRLVASMLCAGAEGGGTESCEGDSGGPLVCRGVLQGIVSWGDVPCDTTTKPGVYTKVCSYLEWIKETMKRN
CfKLK15e  GTLAVPLAVQD-------DTDKILGGEECEPHSQPWQVALFERGRFNCGASLISEHWVLSAAHCQTRFMRARLGEHNLRKRDGPEQLRTLARIIPHPLYEAHSHRHDVMLLRLTRPARLSRQVRPVALPTRCPQPAEACVVSGWGLVPLSSVSLPDTLHCANISVIPAASCNKDYPGRLVASMLCAGAEGGGTESCEGDSGGPLVCRGVLQGIVSWGDVPCDTTTKPGVYTKVCSYLEWIKETMKRN
MeKLK8    PSLALSGSLMA-------EDSRVLGAQPCEPHSQPWQAGLLKDVKLLCGGVLVAPQWVLTAAHCQKPKYTVHLGVQNLQNPESSEQKFKVVKSVPHPCHNESNNSHDLMLLRLRNQSK--TTVKPVGLPSHCPQPAQKCIVSGWGTTTSPRENFPDTLQCAELKIWSQDLCEQAYPGKISDGMVCAGD-SNGVDTCQGDSGGPLVCEGVLQGITSWGADPCGKPDKPGVYAKVCRYTEWIKKIIKAN
OaKLK8    --------------------------------------------------------------------------------------------------------------------------------------------------------SFPDTLNCAELNVLPQNRCEVAYPGQMTDSMLCAGD-SGGTDTCQGDSRGPLVCNG-----------------IP--------------------
MmKlk8    PCAIQPWILLLLFMGAWAQGSKILEGRECIPHSQPWQAALFQGERLICGGVLVGDRWVLTAAHCKKQKYSVRLGDHSLQSRDQPEQEIQVAQSIQHPCYNNPEHSHDIMLIRLQNSANLGDKVKPVQLANLCPKVGQKCIISGWGTVTSPQENFPNTLNCAEVKIYSQNKCERAYPGKITEGMVCAGS-SNGADTCQGDSGGPLVCDGMLQGITSWGSDPCGKPEKPGVYTKICRYTTWIKKTMDNR
BtKLK8    PAAVWIWMLLLLLLESQAQENKVLEGKECKPHSQPWQTALFQGVRLICGGVLIEDNWVLTAAHCQKKKYVVRMGEHSLKKKDESEQERAVARSIPHPCYNNKNHSYDMMLIQLRGRVSLGPKVKPIKLADHCPQVGQKCTISGWGTVTSPREKFPDTLNCAEVKIIPQDQCEKAYPGQVTDSMVCA-SDSSGADTCQGDSGGPLVCNGVLHGITSWGSDPCGRPEKPGVYSKVCRSLDWIKKTIGRR
HsKLK8c   ------------------------MGRPRPRAAKTWM-----------------------------------------------------------------------FLLLL----------------------GGA-----W-------------------------------AGRF------------------------------------W---------RPGV------------------
HsKLK8    PRAAKTWMFLLLLGGAWAQEDKVLGGHECQPHSQPWQAALFQGQQLLCGGVLVGGNWVLTAAHCKKPKYTVRLGDHSLQNKDGPEQEIPVVQSIPHPCYNSEDHNHDLMLLQLRDQASLGSKVKPISLADHCTQPGQKCTVSGWGTVTSPRENFPDTLNCAEVKIFPQKKCEDAYPGQITDGMVCAGS-SKGADTCQGDSGGPLVCDGALQGITSWGSDPCGRSDKPGVYTNICRYLDWIKKIIGSK
HsKLK8a   PRAAKTWMFLLLLGGAWAQEDKVLGGHECQPHSQPWQAALFQGQQLLCGGVLVGGNWVLTAAHCKKPKYTVRLGDHSLQNKDGPEQEIPVVQSIPHPCYNSEDHNHDLMLLQLRDQASLGSKVKPISLADHCTQPGQKCTVSGWGTVTSPRENFPDTLNCAEVKIFPQKKCEDAYPGQITDGMVCAGS-SKGADTCQGDSGGPLVCDGALQGITSWGSDPCGRSDKPGVYTNICRYLDWIKKIIGSK
HsKLK8b   ------------------------MGRPRPRAAKTWM-----------------------------------------------------------------------FLLLL----------------------GGA-----W-------ENFPDTLNCAEVKIFPQKKCEDAYPGQITDGMVCAGS-SKGADTCQGDSGGPLVCDGALQGITSWGSDPCGRSDKPGVYTNICRYLDWIKKIIGSK
PcKLK8    PGAVLIWMFLLLEAWAASQEPKILEGKECEPHSQPWQVALFQGVRLLCGGVLIDDNWVITAAHCKKSNYTVHLGEHSLQSKDRLEQEIAVAESIPHPCYNREDHRHDVMLIRLRSQAFLGPEVKAIKLADRCPQAGQHCTISGWGTVTSPRENFPDTLNCAEIQIIPQKQCKDAYPGKITDSMVCAGD-SSGADTCQGDSGGPLVCDGVLQGITSWGSDPCGRPEKPGVYTSLCRYLDWIKKTIGKR
CfKLK8a   PAVVWTWMFLLLLLEAWAQESKVLGGQECEAHSQPWQTALFQGVRLLCGGVLIEDNWVLTAAHCKKRKYTVRLGDHSLKNKDSSEQEMAVAQSIPHPCYNGEDHSHDLMLIRLRGRASLGPQVKPINLADHCPEVGQKCTISGWGTVTSPRGRFRGS------------------AG----VWWCSGH--------------------HILGIRPWAA-----------------------------
CfKLK8    PAVVWTWMFLLLLLEAWAQESKVLGGQECEAHSQPWQTALFQGVRLLCGGVLIEDNWVLTAAHCKKRKYTVRLGDHSLKNKDSSEQEMAVAQSIPHPCYNGEDHSHDLMLIRLRGRASLGPQVKPINLADHCPEVGQKCTISGWGTVTSPRENFPDTLNCAEVEIFPQKKCKDVYPGEVTDGMICAGD-SNGADSCQGDSGGPLVCGGVLQGITSWGSDPCGRPERPGVYTNICRYLDWIKKTIGGR
CfKLK9b   ------------------------MGHP--PPAVVWT-------------------W---------------------------------------------------MFLLL--------------------------LLEAW-------ENFPDTLNCAEVEIFPQKKCKDVYPGEVTDGMICAGD-SNGADSCQGDSGGPLVCGGVLQGITSWGSDPCGRPERPGVYTNICRYLDWIKKTIGGR
AcCFD     ----------------------------AN------------------------------------GTFQVLLGAHSLTAPEPNKRLYGVRRLAAHPGSSEETNEDDLLLVQLSEPATLGPDVKTLPLQSERELPRTFCLAAGWGFTKNTG-QRPDRLQWAELPTMSRAECNERFDGEITPRMMCTEVKSVRRDTCK--------------------------------------------------
XtKLKun3  -MPIWVLLFLGVVAASPLVDDKIIGEYECAPHSQKWQVYFYKGYP-WCGGSLISSRWIISAASCNPKYLIAHLGKHDITREEGTEQHIQVEKTFPHNRYLGLSDSNNIMLVKLAEPAQFNQFVQPIKVASSCPREGKVCQVSGFGNLNSYA-KYPDRLQCLDLPILPESSCDAYFPKKMHTNLMCAGFAQDDKDSCQGDAGGPLICKGELYGIILWGNE-CSGRGIPGVYLKVCNFTNWMQNIINNN
XtKLKun2  MMPLWILLFLA-VAAAAPDDDKIVGGYECTPHSQPWQVYFTQNSQVFCGGSLVTPRWIISAAHCYPKTLVAHLGDHDLTKEEGTEQHIQVEAAYKHSSYKDEAYDHDIMLVKLAKPAQYNQYVQPIPVARSCPREGTECLVSGYGNLRSDHGEFPDRLQCVDVPVLSDSSCKASCRGLFTENMFCAGFLEGGKDSCQVDSGGPLVCNGELYGVVSWGW-GCAQRNAPGVYAKVCNYLRWVQNIIENN
XtKLK     -----ILLLLFAAAAPLDDDDKIVGGYECTPHSQPWQVLFYNGGN-WCGGSLISPRWIISAAHCYPKTLVALLGEHDLKKKEGTEQHIQVEAAYKHFGYKDKAHDHDIMLVKLAKPAQYNQYVQPIPVARSCPTDGAKCLVSGFGNVLGYNVRYPDQLQCLEVPIVSDSSCKASYPRMISENMFCAGFLEGGKGSCHGDSGGPLICNGELYGAVSWGGSYCISKNSPGVYAKVCNYLDWIKNITENN
XtKLKun7  MMPLWVLMFLA-VAAAAPDDDKIVGGYECTPHSQPWQVLFYNGGN-WCGGSLISPRWIISAAHCYPKTLVALLGEHDLKKKEGTEQHIQVEAAYKHFGYKDKAHDHDIMLVKLAKPAQYNQYVQPIPVARSCPTDGAKCLVSGFGNVLGYNVRYPDQLQCLEVPIVSDSSCKASYPRMISENMFCAGFLEGGKGSCHGDSGGPLICNGELYGAVSWGGSYCISKNSPGVYAKVCNYLDWIKNITENN
XtKLKun1  NWPIKALPFVNLIMMPLWDDDKIVGGYECTPHSQPWQVFFFNGRN-WCGGSLISPRWIISAAHCYPKTLVALLGEHDLKKKEGTEQHIQVEAAYKHFGYKDEAYDHDIMLVKLAKPAQYNQYVQPIPVARSCPTDGAKCLVSGYGNLL-------------------------AYSR----------------------------------------------------------------------
XtKLK11   MMPLWVLMFLA-VAAAAPDDDKIVGGYECTPHSQPWQVFFFNGRN-WCGGSLISPRWIISAAHCY--------------------------------------------------------------------QP----------------------------------------------------------------------------------------------------------------
XtKLK15a  -----ILLLLFAAAAPLDDDDKIVGGYECTPHSQPWQVLFFNGRN-WCGGSLISPRWIISAAHCYPKTLVALLGEHDLKKKEGTEQHIQVEAAYKHFGYKDEAYDHDIMLVKLAKPAQYNQYVQPIPVARSCPTDGAKCLVSGYGNVLGYNTRYPDQLQCLEVPIVSDSSCKASYPRMISENMFCAGFLEGEKGSCKGDSGGPLICNGELYGAVSWGGRYCISKNSPGVYAKVCNYLDWIKNITENN
XtKLK15   MMPLWVLMFLA-VAAAAPDDDKIVGGYECTPHSQPWQVLFFNGRN-WCGGSLISPRWIISAAHCYPKTLVALLGEHDLKKKEGTEQHIQVEAAYKHFGYKDEAYDHDIMLVKLAKPAQYNQYVQPIPVARSCPTDGAKCLVSGYGNVLGYNTRYPDQLQCLDVPIVSDSSCKASYPRMISENMFCAGFLEGGKGSCKGDSGGPLICNGELYGAVSWGGSYCISKNSPGVYAKVCNYLDWIKNITENN
XtKLKun6  MMPLWVLMFLAVAAAAPLDDDKIVGGYECTPHSQPWQVLFFNGRN-WCGGSLISPRWIISAAHCYPKTLVALLGEHDLKKKEGTEQHIQVEAAYKHFGYKDEAYDHDIMLVKLAKPAQYNQYVQPIPVARSCPTDGAKCLVSGYGNVLGYNTRYPDQLQCLEVPIVSDSSCKASYPRMISENMFCAGFLEGEKGSCKGDSGGPLICNGELYGAVSWGGRYCISKNSPGVYAKVCNYLDWIKNITENN
MeKLK13   LSHAISQELPKIINSSHGKQGALPGVRECAPHSQPWQVALLVNRRLLCGGILIHPSWVLTAAHCL--????????????????????????????????????????????????????????????????????????????????????--YPKTLQCAEIQLSSDEECHQSYPGKITPNMLCAGSKEGGKDSCE--------------------------------------------------
MdKLK13b  TYCVQDVVPLRATPLPRRLSGGIPGPWECIPHSQPWQAVLLVNGRLLCGGILIHPSWVLTAAHCLKNKYTVYLGKHALGYSEAGEQARRVTCSVPHPLYRGHQHDHDIMLLHLHKPAQLNNQVQVLPLPSQYLPPGTCCTVSGWGTTTSPQVNYPKTLQCAEIQLRSDEECHQSYPGKITPNMLCAGSQEGGKDSCEGDSGGPLVCNGILQGVISWGDFPCGQPNRPGVYTRVSRYVDWIQNVIQTR
MdKLK13   MWLVPLALVLASSHAASQTQSALPGVKECIPHSQPWQAVLLVNGRLLCGGILIHPSWVLTAAHCLKNKYTVYLGKHALGYSEAGEQARRVTCSVPHPLYRGHQHDHDIMLLHLHKPAQLNNQVQVLPLPSQYLPPGTCCTVSGWGTTTSPQVNYPKTLQCAEIQLRSDEECHQSYPGKITPNMLCAGSQEGGKDSCEGDSGGPLVCNGILQGVISWGDFPCGQPNRPGVYTRVSRYVDWIQNVIQTR
MdKLK13a  CSPAASQEFSKIINSSNGTQSALPGVKECIPHSQPWQAVLVNG-RLLCGGILIHPSWVLTAAHCLKNKYTVYLGKHALGYSEAGEQARRVTCSVPHPLYRGHQHDHDIMLLHLHKPAQLNNQVQVLPLPSQYLPPGTCCTVSGWGTTTSPQVNYPKTLQCAEIQLRSDEECHQSYPGKITPNMLCAGSQEGGKDSCEGDSGGPLVCNGILQGVISWGDFPCGQPNRPGVYTRVSRYVDWIQNVIQTR
HsKLK13   MWPLALVIASLTLALSGGTSGFLPGGYTCFPHSQPWQAALVQG-RLLCGGVLVHPKWVLTAAHCLKEGLKVYLGKHALGRVEAGEQVREVVHSIPHPEYRRHLHDHDIMLLELQSPVQLTGYIQTLPLSHNRLTPGTTCRVSGWGTTTSPQVNYPKTLQCANIQLRSDEECRQVYPGKITDNMLCAGTKEGGKDSCEGDSGGPLVCNRTLYGIVSWGDFPCGQPDRPGVYTRVSRYVLWIRETIRKY
HsKLK13a  ----------------------------------MWPLAL---------------------------------------------------------------------------------VIASLTLALS----GVN---------------YPKTLQCANIQLRSDEECRQVYPGKITDNMLCAGTKEGGKDSCEGDSGGPLVCNRTLYGIVSWGDFPCGQPDRPGVYTRVSRYVLWIRETIRKY
MmKlk13   MWPLVATIACLTLALSEGTSGFLPGGYTCLPHSQPWQAALIRG-RLLCGGVLVHPKWVLTAAHCRKDGYTVHLGKHALGRVENGEQAMEVVRSIPHPEYQVHLHDHDIMLLELKSPVQLSSHVRTLKLSADCLPTGTCCRVSGWGTTTSPQVNYPKTLQCANIELRSDEECRQVYPGKITANMLCAGTKEGGKDSCEGDSGGPLICNGKLYGIISWGDFPCGQPNRPGVYTRVSKYLRWIREIIRNT
BtKLK13   MWPLAAAISFLMVAWSGGTNGFLPGGYTCIPHSQPWQAALVQG-RLLCGGVLVHPKWVLTAAHCLRRGYRVYLGKHVLARVEAGEQVREVARAIPHPRYQSHLHDHDIMLLELKSSVQLTRHIQTLPLSHHCLPPGTCCRVSGWGTTTSPQVTFPQTLQCANIELRSDEECRQVYPGKITPNMLCAGTKEGGKDSCEGDSGGPLVCNGTLHGIISWGDFPCGQPNRPGVYTRVSQYVPWIQETIQKR
CfKLK13a  MWPLVAAIAFLMVALSSGTSGFLPGGYTCRPHSQPWQAALVQGRL-FCGGVLVHPKWVLTAAHCLKDGYRVYLGKHALGRVEAGEQVREVVRSIPHPQYQIHLHDHDIMLLELQSPVQPTNHIRVLPLSHNCLPAGTCCRVSGWGTTTSPQVSYPQTLQCANIQLRSDEECRQVYPGKITPNMLCAGTKEGGKDSCEGDSGGPLICNGTLHGIISWGDFPCGQPNRPGVYTRVSQYVLWIRETIRNH
CfKLK13   MWPLVAAIAFLMVALSSGTSGFLPGGYTCRPHSQPWQAALVQG-RLFCGGVLVHPKWVLTAAHCLHSGYRVYLGKHALGRVEAGEQVREVVRSIPHPQYQIHLHDHDIMLLELQSPVQPTNHIRVLPLSHNCLPAGTCCRVSGWGTTTSPQVSYPQTLQCANIQLRSDEECRQVYPGKITPNMLCAGTKEGGKDSCEGDSGGPLICNGTLHGIISWGDFPCGQPNRPGVYTRVSQYVLWIRETIRNH
CfKLK13b  -------------------------------------------------------MWPLVAAIAF-------------------------------------------LMVAL----------------------SSV--------------SYPQTLQCANIQLRSDEECRQVYPGKITPNMLCAGTKEGGKDSCEGDSGGPLICNGTLHGIISWGDFPCGQPNRPGVYTRVSQYVLWIRETIRNH
MmKlk10   SWSLVKLLLPLLMVQLWARVDLEASGAQCERDYHPWQVSLFHNLQFQCAGVLVDQNWVLTAAHCWNKPLRARVGDDHL-LLFQKEQLRSTSSPVFHPKYQARSDEHDLMMLKLSSPVMLTSNVHPVQLPFRCSQPGQECQVSGWGTSASRRVKYNRSLSCSKVTLLSQKQCETFYPGVITNSMICA-EADGNQDSCQSDSGGPLVCDDTLHGVLSWGIYPCGAAQHPSVYSEICKYTPWIRRVIRFK
Ac_orph1  MFSGRYSFLVYVFTASAAEAERVPGGKACPAHSQPWQAGLFSGFRLVCGGTLIHKSWVLSAAHCRRSPFPVRLGEHDLKRLDWSEQLKLASKVIVHPNYDPQTKNNDIMLVKLLTPVCLNNKVKILKLPTTCPVPGTECLISGWGTTTSPEVNFPDVLHCANITVVDYEVCRSIYPNYINENMVCAGKMEGGTDACQGDSGGPLACNGQLQGIVSWGPILCGQPNRPGVYVNVCKYVDWIRETIRHN
AcKLKL    RYSFLVYVFTA-------EAERVPGGKACPAHSQPWQAGLFSGFRLVCGGTLIHKSWVLSAAHCRRSPFPVRLGEHDLKRLDWSEQLKLASKVIVHPNYDPQTKNNDIMLVKLLTPVCLNNKVKILKLPTTCPVPGTECLISGWGTTTSPEVNFPDVLHCANITVVDYEVCRSIYPNYINENMVCAGKMEGGTDACQGDSGGPLACNGQLQGIVSWGPILCGQPNRPGVYVNVCKYVDWIRETIRHN
MeKLK11   ------------------AETRIIKGYECPAHSQPWQVALQNR--LHCGATLINRQWLLTAAHCK-PQYWAHLGVHNLQQPDNCEQRRVATISIPHPDFNGKDHRNDIMLVKLKAPVRLTRAVQPLPLTERCVTPGSQCLISGWGTTTSPQLTLPHTLRCANITIIDHRECEGAYPGNITDTMVCASVKEAGKDSCQGDSGGPLVCNGTLQGIISWGQDPCAVTRKPGVYTKVCKYVDWVQQTIKDN
MdKLK11a  SCLFPRWLTPISLLGRGRAETRIIKGYECPAHSQPWQVALFQKSRLHCGATLINRQWLLTAAHCKKPQYWVYLGEHNLQRPDSCEQKRMATLSFPHPGFNGKDHRNDIMLVKMNSPVMLTRGVKPLALPEDCATAGSQCLISGWGTTTSPQLTLPHTLRCANITLIDHRECEGAYPGNITDTMVCAGVTKEGKDSCQGDSGGPLVCNGTLQGIISWGQDPCAVSRKPGVYTKVCKYVDWIHETIKDN
MdKLK11c  ------------------FQTRIIKGYECPAHSQPWQVALFQKSRLHCGATLINRQWLLTAAHCKKPQYWVYLGEHNLQRPDSCEQKRMATLSFPHPGFNGKDHRNDIMLVKMNSPVMLTRGVKPLALPEDCATAGSQCLISGWGTTTSPQVTLPHTLRCANITLIDHRECEGAYPGNITDTMVCAGVTKEGKDSCQGDSGGPLVCNGTLQGIISWGQDPCAVSRKPGVYTKVCKYVDWIHETIKDN
MdKLK11b  -MPLLTLMVLALVTGRGRAETRIIKGYECPAHSQPWQVALFQKSRLHCGATLINRQWLLTAAHCKPCQYWVYLGEHNLQRPDSCEQKRMATLSFPHPGFNGKDHRNDIMLVKMNSPVMLTRGVKPLALPEDCATAGSQCLISGWGTTTSPQLTLPHTLRCANITLIDHRECEGAYPGNITDTMVCAGVTKEGKDSCQGDSGGPLVCNGTLQGIISWGQDPCAVSRKPGVYTKVCKYVDWIHETIKDN
MdKLK11   LWGIAEFSLQIESPHCASAETRIIKGYECPAHSQPWQVALFQKSRLHCGATLINRQWLLTAAHCK--QYWVYLGEHNLQRPDSCEQKRMATLSFPHPGFNGKDHRNDIMLVKMNSPVMLTRGVKPLALPEDCATAGSQCLISGWGTTTSPQ-TLPHTLRCANITLIDHRECEGAYPGNITDTMVCAGVTKEGKDSCQGDSGGPLVCNGTLQGIISWGQDPCAVSRKPGVYTKVCKYVDWIHETIKDN
PcKLK11   GMTILQLIMLALGTGHVGGETRIIKGYECTPHSQPWQVALFQKTRLLCGATLIAPKWLLTAAHCRKPLYAVHLG????????????TRMATESFPHPGFNNKDHRNDIMLVKMTTPAKITRAVRPITLSSHCVTAGTRCLISGWGTTSSPQLHLPHSLRCANITIIEHKQCEDAYPGNITDTMLCASVQEEGKDSCQGDSGGPLVCNDSLQGIISWGQDPCAVTRKP-VYTKVC-YVNWIQKTMENN
MmKlk11   ARMILRLIALALVTGHVGGETRIIKGYECRPHSQPWQVALFQKTRLLCGATLIAPKWLLTAAHCRKPHYVILLGEHNLEKTDGCEQRRMATESFPHPDFNNKDHRNDIMLVKMSSPVFFTRAVQPLTLSPHCVAAGTSCLISGWGTTSSPQLRLPHSLRCANVSIIEHKECEKAYPGNITDTMLCASVRKEGKDSCQGDSGGPLVCNGSLQGIISWGQDPCAVTRKPGVYTKVCKYFNWIHEVMRNN
MmKlk11a  --MILRLIALALVTGHVGGETRIIKGYECRPHSQPWQVALFQKTRLLCGATLIAPKWLLTAAHCRKPHYVILLGEHNLEKTDGCEQRRMATESFPHPDFNNKDHRNDIMLVKMSSPVFFTRAVQPLTLSPHCVAAGTSCLISGWGTTSSPQLRLPHSLRCANVSIIEHKECEKAYPGNITDTMLCASVRKEGKDSCQGDSGGPLVCNGSLQGIISWGQDPCAVTRKPGVYTKVCKYFNWIHEVMRNN
MmKlk11b  -------------------------GLGIGVRTGTWR--------PPC----PTPGQDDSPTHCTNSHYVILLGEHNLEKTDGCEQRRMATESFPHPDFNNKDHRNDIMLVKMSSPVFFTRAVQPLTLSPHCVAAGTSCLISGWGTTSSPQLRLPHSLRCANVSIIEHKECEKAYPGNITDTMLCASVRKEGKDSCQGDSGGPLVCNGSLQGIISWGQDPCAVTRKPGVYTKVCKYFNWIHEVMRNN
HsKLK11a  -MRILQLILLALATGLVGGETRIIKGFECKPHSQPWQAALFEKTRLLCGATLIAPRWLLTAAHCLLSRYIVHLGQHNLQKEEGCEQTRTATESFPHPGFNNKDHRNDIMLVKMASPVSITWAVRPLTLSSRCVTAGTSCLISGWGSTSSPQLRLPHTLRCANITIIEHQKCENAYPGNITDTMVCASVQEGGKDSCQGDSGGPLVCNQSLQGIISWGQDPCAITRKPGVYTKVCKYVDWIQETMKNN
HsKLK11b  -MRILQLILLALATGLVGGETRIIKGFECKPHSQPWQAALFEKTRLLCGATLIAPRWLLTAAHCLKPRYIVHLGQHNLQKEEGCEQTRTATESFPHPGFNNKDHRNDIMLVKMASPVSITWAVRPLTLSSRCVTAGTSCLISGWGSTSSPQLRLPHTLRCANITIIEHQKCENAYPGNITDTMVCASVQEGGKDSCQGDSGGPLVCNQSLQGIISWGQDPCAITRKPGVYTKVCKYVDWIQETMKNN
HsKLK11   AMRILQLILLALATGLVGGETRIIKGFECKPHSQPWQAALFEKTRLLCGATLIAPRWLLTAAHCLKPRYIVHLGQHNLQKEEGCEQTRTATESFPHPGFNNKDHRNDIMLVKMASPVSITWAVRPLTLSSRCVTAGTSCLISGWGSTSSPQLRLPHTLRCANITIIEHQKCENAYPGNITDTMVCASVQEGGKDSCQGDSGGPLVCNQSLQGIISWGQDPCAITRKPGVYTKVCKYVDWIQETMKNN
CfKLK11a  AMMILRLIMFALVTGHVRAETRIIKGYECSPHSQPWQVALFQKTRLLCGATLIAPKWLLTAAHCRKPRYVVHLGEHNLQRRDGCEQTLSATESFPHPDFNNKDHRNDIMLVKMTRAAFITWAVRPLTLSSHCVTPGTRCLVSGWGSTSSPQLQLPHTLRCANITIINHEECEKAYPGNITNTMVCASVLESGKDSCQGDSGGPLVCDGSLQGIISWGQDPCAVTRKPGVYTKVCKYVDWIRKTMENN
CfKLK11   -MMILRLIMFALVTGMVGDETRIIKGYECSPHSQPWQVALFQKTRLLCGATLIAPKWLLTAAHCRLSRYVVHLGEHNLQRRDGCEQTLSATESFPHPDFNNKDHRNDIMLVKMTRAAFITWAVRPLTLSSHCVTPGTRCLVSGWGSTSSPQLQLPHTLRCANITIINHEECEKAYPGNITNTMVCASVLESGKDSCQGDSGGPLVCDGSLQGIISWGQDPCAVTRKPGVYTKVCKYVDWIRKTMENN
BtKLK11   MMTLQLIMFAL-VTGHVGGETRIIKGYECPPHSQPWQAALFQKTRLLCGATLIAPRWLLTAAHCRFSRYVVHLGAHSLGRQDGCEQTRTATKSFPHPDFNNKDHRNDIMLVKMVTPAHLTWAVRPLTVSPRCVPAGANCLISGWGTMSSPQLHLPHTLRCANVTIIKHRECEDAYPGNITDTMVCASVRKEGKDSCQGDSGGPLVCNGSLQGIISWGQDPCAVSKKPGVYTKVCKYVDWIQKTMENN
BtKLK11a  PRRTWGLPLPA-------------------PGHDD--SAI---NH-VCG----------------DSRYVVHLGAHSLGRQDGCEQTRTATKSFPHPDFNNKDHRNDIMLVKMVTPAHLTWAVRPLTVSPRCVPAGANCLISGWGTMSSPQLHLPHTLRCANVTIIKHRECEDAYPGNITDTMVCASVRKEGKDSCQGDSGGPLVCNGSLQGIISWGQDPCAVSKKPGVYTKVCKYVDWIQKTMENN
MeKLK10   ---------------------PEGQDYPCSRGSQPWHVSLFKDLSFRCAGVLVDREWVLTAAHCA--ELWAKLGDYHLLLPDGGEQLKISSVMIPHPKYKARTDEHDLLLMKLRRPAILGPRVQVLPLARSCAAPGTRCQAAGWGTTPTPRLKYSKSLSCSEVTVLSPKECSLSYPGVLTNNMVCAGL-DNGQDACQSDSGGPLVCNGTLEGILSWGDYPCGSAHRPAVYTWICKYSSWIERIIRTH
CfKLK10   PWQVGLFEGANQTGTHPSAETRIIKGYECSPHSQPWQVALFQKTRLLCGATLIAPKWLLTAAHCHLSRYVVHLGEHNLQRRDGCEQTLSATESFPHPDFNNKDHRNDIMLVKMTRAAFITWAVRPLTLSSHCVTPGTRCLVSGWGSTSSPQLQLPHTLRCANITIINHEECEKAYPGNITNTMVCASVLESGKDSCQGDSGGPLVCDGSLQGIISWGQDPCAVTRKPGVYTKVCKYVDWIRKTMARG
CfKLK10a  ARALARLLLPLLVTQLWVGLDLVVSGAPCARGSQPWQVSLFNGLSFHCAGVLVDKSWVLTAAHCGSKPLWARIGDDHL-LLLQGEQLRRTIHPIIHPKYHHRTDEHDLMLLKLARPAVLGPRIQTLRLPYRCAQPGDECQVAGWGTTATRRVKYNKGLSCSRVTVLSPKECEVFYPGVVTNNMMCAGL-DQGQDPCQSDSGGPLVCDETLQGILSWGVYPCGSAQHPAVYTQICKYNSWIEKTIRSN
HsKLK10   ARALAKLLPLL-MAQLWARLDPEAYGSPCARGSQPWQVSLFNGLSFHCAGVLVDQSWVLTAAHCGNKPLWARVGDDHL-LLLQGEQLRRTTRSVVHPKYHQRTDEHDLMLLKLARPVVLGPRVRALQLPYRCAQPGDQCQVAGWGTTAARRVKYNKGLTCSSITILSPKECEVFYPGVVTNNMICAGL-DRGQDPCQSDSGGPLVCDETLQGILSWGVYPCGSAQHPAVYTQICKYMSWINKVIRSN
BtKLK10   GGLGKLLLLPLLVAQFWVSSNFVASGAPCAHGSQPWQVSLFNGLSFHCAGVLVDRSWVLTAAHCGNKPLWARVGDDHL-LLLQGEQLRRTSRPIVHPKYQQRTDEHDLMLLKLGRPVVPGPRVRPLRLPFRCTQPGDQCQIAGWATTSSRRVKYNKGLSCSRVTILSPKECEVFYPGVITSNMMCAGL-DQGQDPCQSDSGGPLVCDETLQGILSWGVYPCGSAQHPAVYTQICKYRSWIEKTIRSN
MeKLK12   PSILLLLGLLG-------LSQPLTNGTTCIPNSQPWQVGLFEGNQLLCGGVLISSH-VLTAAHCNHNKYWVRLGDHSLQNVDGTEQIRRTGRSVTHPGYQE--ASHDLCLLYLLFPARITRAVQPLALPTGTP--GTLCRVSGWGITNHSP--DSEKLQCLSLRITPDNKCQTVFPGMITENMMCAGG-DNGKDACQ--------------------------------------------------
XtKLKun4  MIPFWAMMFLA-VAAAGPDDSRIVGGYECAPHSKPWQVHLYKG--FFCGGSLIAPRWIVSAAHCYPKYVVAHIGMHDVSKAEGTVQIIQVEKSFQHYKYNSSSIDNDIMLIKLAEPAQFNHYVQPIPLAHSCPIKGTTCVVSGYGNMRPGFGEFPDRLQCLDLPVLPEDSCKSSYGDDITNNMFCAGFQEGGKDSCQGDSGGPLVCDGELFGVVSWGY-GCATKGYPGVYTKVCHYIDWVNDIMEDH
MdKLK9    PQFPLTLDLISISLGQGWTDTRAIGAEECTPNSQPWQAGLFL-TRLFCGATLLNDQWLLTAAHCRKPYLWVRLGEHHLWKWEGPEQLFRVTDFFPHPGFNSHDHNHDIMLIRLKRPAKLGPAVQPLNISNNCVRPGTTCLISGWGATSSPEVEYPLSLQCANISVLDPRLCHKAYPGRITSNMVCAGLWEGGRGSCQGDSGGPLVCNGALAGVVSGGAEPCSKPKRPSVYTSVCQYRKWISKTMREN
MdKLK9a   QFPLTLDLISISLGQGWT-DTRAIGAEECTPNSQPWQAGLFL-TRLFCGATLLNDQWLLTAAHCRKPYLWVRLGEHHLWKWEGPEQLFRVTDFFPHPGFNSHDHNHDIMLIRLKRPAKLGPAVQPLNISNNCVRPGTTCLISGWGATSSPEVEYPLSLQCANISVLDPRLCHKAYPGRITSNMVCAGLWEGGRGSCQGDSGGPLVCNGALAGVVSGGAEPCSKPKRPSVYTSVCQYRKWISKTMREN
MmKlk9    MKLGLTLVLFSLLAGHCGADTRAVGARECVRNSQPWQAGLYLTRQ-LCGATLINDQWLLTAAHCRKPYLWVRLGEHHLWRWEGPEQLLLVTDFFPHPGFNPNDHNDDIMLIRLPRKVRLTPAVQPLNLTESRPPVGTQCLISGWGSVSSSKLQYPMTLQCANISILDNKLCRWAYPGHISEKMLCAGLWEGGRGSCQGDSGGPLVCEGTLAGIVSGGSEPCSRPRRPAVYTNVFDYLEWIESTMEKN
HsKLK9    MKLGLLCALLSLLAGHGWADTRAIGAEECRPNSQPWQAGLFHLTRLFCGATLISDRWLLTAAHCRKPYLWVRLGEHHLWKWEGPEQLFRVTDFFPHPGFNKNDHNDDIMLIRLPRQARLSPAVQPLNLSQTCVSPGMQCLISGWGAVSSPKALFPVTLQCANISILENKLCHWAYPGHISDSMLCAGLWEGGRGSCQGDSGGPLVCNGTLAGVVSGGAEPCSRPRRPAVYTSVCHYLDWIQEIMEN-
BtKLK9    MRLGFLCALLSLLEGQGWADTRAIGAKECRPNSQPWQAGLFYLTHLFCGATLISDRWLLTAAHCRKWYLWVRLGEHHLWKWEGPEQLFRATDFFPHPGFNQQDHNNDIMLVRLPRKAHLGPAVQPLNLSQTCVSPGTQCLISGWGAVSSPKVEYPLTLQCANISILEPRLCRRAYPGHISDSMLCAGLWEGGRGSCQGDSGGPLVCNGTLAGVVSGGSEPCSRPRRPAVYTSVCHYLDWIQETMEDN
CfKLK9    PWQAGLFYLTRLISGWGAQESKVLGGQECEAHSQPWQTALFQGVRLLCGGVLIEDNWVLTAAHCKKRKYTVRLGDHSLKNKDSSEQEMAVAQSIPHPCYNGEDHSHDLMLIRLRGRASLGPQVKPINLADHCPEVGQKCTISGWGTVTSPRENFPDTLNCAEVEIFPQKKCKDVYPGEVTDGMICAGD-SNGADSCQGDSGGPLVCGGVLQGITSWGSDPCGRPERPGVYTNICRYLDWIKKTIGAD
CfKLK9a   MRLGFFCALLSLLAGHGWADTRAIGAEECRPNSQPWQAGLFYLTRLFCGASLISDRWLLTAAHCHKPYLWVRLGEHHLWQWEGPEQLFRATDFFPHPGFNKHDHSDDIMLIRLPRKAYLGPAVQPLNLSQTCVSPGTQCLISGWGAVSSPKVQYPLTLQCANISILEHKLCHRAYPGHISDGMLCAGLWEGGRGSCQGDSGGPLVCNGTLAGVVSGGAEPCSRPRRPAVYTSVCHYVDWIRKTMEDN
MdKLK15c  -----------AIAGSLWQDSRVLEGQPCEPHSQPWQAGLFQGVRLLCGGVLVAPQWVLTAAHCQKPNYSVRLGENSLEKREDSEQEIEVAQSIPHPCYNSSNNKHDLMLLRLRKPAEVNRNVQPIGLASRCPQPNQECTVSGWGTTTSPRVKLPDTLHCANISIISAASCNRDYPGQVTDTMVCAGVEGGGTDSCEGDSGGPLVCGGTLQGIVSWGDVPCDTTTKPGVYTKVCKYLTWIR------
PcKLK9    MKLALVCSLLSLLA?????????????????????????????--???????ISDRWLLTAAHCRQRYLWVRLGEHHLWLWEGPEQLFRVTDFFPHPGFNDQDHNDDIMLIRLPRKARIGPAVKPLNLSETCVSPGAHCLISGWGAVSSPKVEYPKTLQCANISILEPILCHIAYPGHISYKMLCAGQWEGGRGSCQGDSGGP--------------------------------------------
TgKLKLa   -----------------------------------------------------------------------------------------------------------------------------------------------------------------------------------------------GRDSCQGDSGGPLVCEGTLQGIVSWGMERCGTPRRPGVYTKVCRYARWIRDTMEDT
TgKLKL    ------------------------------------------------------------------------------------------------------------------------------------------------------------------------------------------GNLQGGRDSCQGDSGGPLVCEGTLQGIVSWGMERCGTPRRPGVYTKVCRYARWIRDTMEDT
PcTRYP    PNFPLSVVFSF-------AADEKIRGLHLSRAFRPLPGSLNIGYH-FCGGSLITEQWVVSAAHCYESEIEVHLGEHNIEESEGTEQFIPSSEVITHPDYDESTYDNDIMLIKLSYPATINSWVSPVSLPTSCATAGTECLISGWGNTKIFG----------------------------------------------------------------------------------SKY-PW--------
MgKLKL    -----------------------------------------------------------------------------------------------------------------------------------------------------------------------------------SKKMLCAGVCASSGSRAKGDSGGPLVCDGRLQGIVSWGPGVCGDPQKPGVYVNLCKYTRWIHDTMRRN
OaKLK5    ------------------EGTRIVNGTECPRHSQPWQAALFLGQRLYCGAVLVHRQWLLTAAHCRLPGYWSRTGMRSSMAQWIEHRLGNQKDLGSHPGSTT------CLLCNLGYLVHMRIKTVSPILSVSCVPASVSLFIPGSASVSSPSLNYPKALQCVNLTILSEQACQAAYPGEITDSMLCAGD-RAGKDSCQGKPGRLGSANSSMVGLAS--SLGC-----------------W-GE-----
OaKLK5a   -------------------------GTECPRHSQPWQAALFLGQRLYCGAVLVHRQWLLTAAHCR--VWQEVLNG-------GEGKFEREQTGKLTQSLVQISAFLSLGLLPSRLRQSIVFTERLYIRPISCPVFVRLCLHLCPGPSASLR-NYPKALQCVNLTILSEQACQAAYPGEITDSMLCAGDRAGKDSCQ---------------------------------------------------
OaKLK5b   ------------------EGTRIVNGTECPRHSQPWQAALFLGQRLYCGAVLVHRQWLLTAAHCR-KPYLVRLGRHSLQ------------------------GVDASLRLPILHPIA---------------------------------VNYPKALQCVNLTILSEQACQAAYPGEITDSMLCAGD-RAGKDSCQ--------------------------------------------------
mask      IIIIIIIIIIIIIIIIIIIIIIIIIIIIIIIIIIIIIIIIIIIIIIIIIIIIIIIIIIIIIIIIIIIIIIIIIIIIIIIIIIIIIIIIIIIIIIIIIIIIIIIIIIIIIIIIIIIIIIIIIIIIIIIIIIIIIIIIIIIIIIIIIIIIIIIIIIIIIIIIIIIIIIIIIIIIIIIIIIIIIIIIIIIIIIIIIIIIIIIIIIIIIIIIIIIIIIIIIIIIIIIIIIIIIIIIIIIIIIIIIIIIIII
